# Supplementary material for: Fecal microbiota transplantation reduces inflammation and modulates gene expression in HIV-infected double humanized-BLT (dHu-BLT) mice on antiretroviral therapy
Source: Front Immunol. 2026 Jun 3;17:1773716. doi: 10.3389/fimmu.2026.1773716 (PMC13272091; doi:10.3389/fimmu.2026.1773716)
Supplement: Supplementary file 2 [file DataSheet2.xlsx]

## Sheet: Description
Supplementary Tables	Description
Table S1:	Human immune reconsitution 10 weeks after surgery
Table S2:	Taxonomy classification of Shared ASVs present in all mice sample two weeks after FMT
Table S3:	Ancom-BC2 Structure zero
Table S4:	Human:DEGs list
Table S5:	Mouse:DEGs list
Table S6:	Human:Cannonical pathways
Table S7:	Mouse:Cannonical pathways
Table S8:	T-cells activation level after FMT
Table S9:	Inflammatory markers
Table S10	Plasma viral load

## Sheet: Table S1
Group	hCD45+ (%)	CD19+ (%)	hCD3+ (%)	hCD4+ (%)	hCD8+ (%)
Rx+FMT	65.3	0.85	98.7	68.7	30.1
Rx+FMT	87.6	20.7	77.2	86.4	12.5
Rx+FMT	76.1	74.7	20.6	82.3	16.9
Rx+FMT	64.1	67.5	30.2	79	17.8
Rx	58.6	6.43	92.1	90.4	8.34
Rx	85.1	34.4	62	52.2	46
Rx	90.7	11.9	86.9	68.4	30.1
Rx	32.8	0.056	99.6	81.1	13.2
Average	70.0375	27.067	70.9125	76.0625	21.8675
SD	19.1765	29.4494	30.7233	12.3501	12.5642
Note: Number represents percentage of parent gate

## Sheet: Table S2
ASV	Kigdom	Phylum	Class	Order	Family	Genus	Species
ASV_3	d__Bacteria	p__Firmicutes	c__Bacilli	o__Lactobacillales	f__Lactobacillaceae	g__Lactobacillus
ASV_10	d__Bacteria	p__Bacteroidota	c__Bacteroidia	o__Bacteroidales	f__Muribaculaceae	g__	s__uncultured_bacterium
ASV_18	d__Bacteria	p__Bacteroidota	c__Bacteroidia	o__Bacteroidales	f__Bacteroidaceae	g__Bacteroides	s__Bacteroides_fragilis
ASV_19	d__Bacteria	p__Bacteroidota	c__Bacteroidia	o__Bacteroidales	f__Muribaculaceae	g__	s__uncultured_bacterium
ASV_20	d__Bacteria	p__Bacteroidota	c__Bacteroidia	o__Bacteroidales	f__Bacteroidaceae	g__Bacteroides	s__Bacteroides_vulgatus
ASV_21	d__Bacteria	p__Bacteroidota	c__Bacteroidia	o__Bacteroidales	f__Muribaculaceae	g__	s__uncultured_bacterium
ASV_25	d__Bacteria	p__Bacteroidota	c__Bacteroidia	o__Bacteroidales	f__Tannerellaceae	g__Parabacteroides	s__Parabacteroides_distasonis
ASV_29	d__Bacteria	p__Proteobacteria	c__Gammaproteobacteria	o__Burkholderiales	f__Sutterellaceae	g__Parasutterella	s__uncultured_bacterium
ASV_32	d__Bacteria	p__Bacteroidota	c__Bacteroidia	o__Bacteroidales	f__Bacteroidaceae	g__Bacteroides	s__Bacteroides_uniformis
ASV_35	d__Bacteria	p__Bacteroidota	c__Bacteroidia	o__Bacteroidales	f__Bacteroidaceae	g__Bacteroides	s__Bacteroides_vulgatus
ASV_37	d__Bacteria	p__Bacteroidota	c__Bacteroidia	o__Bacteroidales	f__Bacteroidaceae	g__Bacteroides
ASV_49	d__Bacteria	p__Firmicutes	c__Negativicutes	o__Acidaminococcales	f__Acidaminococcaceae	g__Phascolarctobacterium	s__uncultured_organism
ASV_66	d__Bacteria	p__Bacteroidota	c__Bacteroidia	o__Bacteroidales	f__Tannerellaceae	g__Parabacteroides	s__Parabacteroides_distasonis
ASV_73	d__Bacteria	p__Bacteroidota	c__Bacteroidia	o__Bacteroidales	f__Tannerellaceae	g__Parabacteroides	s__Parabacteroides_merdae
ASV_74	d__Bacteria	p__Desulfobacterota	c__Desulfovibrionia	o__Desulfovibrionales	f__Desulfovibrionaceae	g__Bilophila
ASV_77	d__Bacteria	p__Desulfobacterota	c__Desulfovibrionia	o__Desulfovibrionales	f__Desulfovibrionaceae	g__Desulfovibrio	s__Desulfovibrio_fairfieldensis
ASV_80	d__Bacteria	p__Bacteroidota	c__Bacteroidia	o__Bacteroidales	f__Bacteroidaceae	g__Bacteroides
ASV_83	d__Bacteria	p__Bacteroidota	c__Bacteroidia	o__Bacteroidales	f__Bacteroidaceae	g__Bacteroides	s__Bacteroides_thetaiotaomicron
ASV_99	d__Bacteria	p__Bacteroidota	c__Bacteroidia	o__Bacteroidales	f__Barnesiellaceae	g__Barnesiella	s__uncultured_bacterium
ASV_100	d__Bacteria	p__Firmicutes	c__Clostridia	o__Lachnospirales	f__Lachnospiraceae	g__Frisingicoccus
ASV_105	d__Bacteria	p__Firmicutes	c__Clostridia	o__Oscillospirales	f__Oscillospiraceae	g__uncultured
ASV_115	d__Bacteria	p__Bacteroidota	c__Bacteroidia	o__Bacteroidales	f__Barnesiellaceae	g__Barnesiella	s__uncultured_bacterium
ASV_141	d__Bacteria	p__Firmicutes	c__Clostridia	o__Oscillospirales	f__Ruminococcaceae	g__UBA1819	s__uncultured_organism
ASV_146	d__Bacteria	p__Firmicutes	c__Clostridia	o__Oscillospirales	f__Ruminococcaceae	g__Incertae_Sedis	s__uncultured_organism
ASV_152	d__Bacteria	p__Actinobacteriota	c__Coriobacteriia	o__Coriobacteriales	f__uncultured	g__	s__uncultured_bacterium
ASV_185	d__Bacteria	p__Bacteroidota	c__Bacteroidia	o__Bacteroidales	f__Bacteroidaceae	g__Bacteroides	s__Bacteroides_thetaiotaomicron
ASV_193	d__Bacteria	p__Bacteroidota	c__Bacteroidia	o__Bacteroidales	f__Rikenellaceae	g__Alistipes	s__Alistipes_inops
ASV_213	d__Bacteria	p__Bacteroidota	c__Bacteroidia	o__Bacteroidales	f__Tannerellaceae	g__Parabacteroides	s__Parabacteroides_faecis
ASV_222	d__Bacteria	p__Bacteroidota	c__Bacteroidia	o__Bacteroidales	f__Tannerellaceae	g__Parabacteroides	s__Parabacteroides_sp.
ASV_286	d__Bacteria	p__Bacteroidota	c__Bacteroidia	o__Bacteroidales	f__Bacteroidaceae	g__Bacteroides	s__Bacteroides_finegoldii
ASV_289	d__Bacteria	p__Actinobacteriota	c__Coriobacteriia	o__Coriobacteriales	f__Eggerthellaceae	g__Adlercreutzia	s__uncultured_bacterium
ASV_336	d__Bacteria	p__Bacteroidota	c__Bacteroidia	o__Bacteroidales	f__Marinifilaceae	g__Odoribacter
ASV_429	d__Bacteria	p__Firmicutes	c__Clostridia	o__Oscillospirales	f__Ruminococcaceae
ASV_468	d__Bacteria	p__Firmicutes	c__Clostridia	o__Oscillospirales	f__Ruminococcaceae	g__Incertae_Sedis	s__[Clostridium]_leptum
ASV_509	d__Bacteria	p__Firmicutes	c__Clostridia	o__Lachnospirales	f__Lachnospiraceae	g__Lachnoclostridium
ASV_514	d__Bacteria	p__Bacteroidota	c__Bacteroidia	o__Bacteroidales	f__Barnesiellaceae	g__uncultured
ASV_545	d__Bacteria	p__Firmicutes	c__Clostridia	o__Lachnospirales	f__Lachnospiraceae	g__[Ruminococcus]_torques_group	s__Ruminococcus_sp.
ASV_675	d__Bacteria	p__Firmicutes	c__Clostridia	o__Christensenellales	f__Christensenellaceae	g__Christensenellaceae_R-7_group	s__uncultured_marine

## Sheet: Table S3
	Taxon	structural_zero (Group = Rx (n = 4))	structural_zero (Group = Rx+FMT (n = 4))
1	Genus:Lactobacillus	FALSE	FALSE
2	Genus:Turicibacter	FALSE	FALSE
3	Genus:Enterococcus	FALSE	FALSE
4	Genus:Escherichia-Shigella	FALSE	FALSE
5	Genus:Akkermansia	FALSE	FALSE
6	Genus:Unclassified_Muribaculaceae	FALSE	FALSE
7	Genus:Staphylococcus	FALSE	FALSE
8	Genus:Vibrio	FALSE	FALSE
9	Genus:Unclassified_[Eubacterium]_coprostanoligenes_group	FALSE	FALSE
10	Genus:Lachnospiraceae_NK4A136_group	FALSE	FALSE
11	Genus:[Eubacterium]_ventriosum_group	FALSE	FALSE
12	Genus:Bacteroides	FALSE	FALSE
13	Genus:Romboutsia	FALSE	FALSE
14	Genus:Unclassified_Clostridia_UCG-014	FALSE	FALSE
15	Genus:Parabacteroides	FALSE	FALSE
16	Genus:Parasutterella	FALSE	FALSE
17	Genus:Klebsiella	FALSE	TRUE
18	Genus:Lachnoclostridium	FALSE	FALSE
19	Genus:Unclassified_Oscillospiraceae_uncultured	FALSE	FALSE
20	Genus:Anaeroplasma	FALSE	TRUE
21	Genus:Roseburia	FALSE	FALSE
22	Family:Lachnospiraceae	FALSE	FALSE
23	Genus:Halomonas	TRUE	TRUE
24	Genus:[Eubacterium]_xylanophilum_group	FALSE	FALSE
25	Genus:Blautia	FALSE	FALSE
26	Genus:Phascolarctobacterium	TRUE	TRUE
27	Genus:Bifidobacterium	TRUE	TRUE
28	Genus:Ruminococcus	FALSE	FALSE
29	Family:Enterobacteriaceae	TRUE	TRUE
30	Genus:Enterobacter	FALSE	FALSE
31	Family:Oscillospiraceae	FALSE	FALSE
32	Genus:Unclassified_Ruminococcaceae_Incertae_Sedis	FALSE	FALSE
33	Genus:Curtobacterium	TRUE	TRUE
34	Genus:Enterorhabdus	FALSE	FALSE
35	Genus:Agathobacter	TRUE	TRUE
36	Genus:Lachnospiraceae_A2	FALSE	FALSE
37	Genus:[Eubacterium]_fissicatena_group	FALSE	FALSE
38	Genus:Bilophila	FALSE	FALSE
39	Genus:Colidextribacter	FALSE	FALSE
40	Genus:Desulfovibrio	FALSE	FALSE
41	Genus:Uruburuella	TRUE	TRUE
42	Genus:Ruminococcaceae_CAG-352	TRUE	TRUE
43	Genus:Erysipelatoclostridium	FALSE	FALSE
44	Genus:Barnesiella	FALSE	FALSE
45	Genus:Frisingicoccus	TRUE	TRUE
46	Genus:Unclassified_Lachnospiraceae_uncultured	FALSE	FALSE
47	Genus:Alistipes	FALSE	FALSE
48	Genus:Proteus	FALSE	FALSE
49	Genus:Unclassified_Ruminococcaceae_uncultured	FALSE	FALSE
50	Genus:Lachnospiraceae_UCG-006	FALSE	FALSE
51	Genus:Acetoanaerobium	TRUE	TRUE
52	Genus:Unclassified_Erysipelotrichaceae	FALSE	FALSE
53	Genus:Marvinbryantia	FALSE	FALSE
54	Genus:Paludicola	FALSE	FALSE
55	Family:Erysipelotrichaceae	FALSE	TRUE
56	Genus:Acetatifactor	FALSE	TRUE
57	Genus:Collinsella	TRUE	TRUE
58	Genus:Ruminococcaceae_UBA1819	FALSE	FALSE
59	Genus:Streptococcus	FALSE	FALSE
60	Genus:Pediococcus	TRUE	TRUE
61	Genus:Oscillibacter	FALSE	FALSE
62	Genus:Unclassified_Coriobacteriales_uncultured	TRUE	TRUE
63	Genus:Pseudomonas	TRUE	TRUE
64	Genus:Intestinimonas	FALSE	FALSE
65	Genus:Fusicatenibacter	TRUE	TRUE
66	Family:Ruminococcaceae	FALSE	FALSE
67	Genus:Unclassified_Ruminococcaceae	FALSE	TRUE
68	Genus:Faecalibacterium	TRUE	TRUE
69	Genus:Parvibacter	FALSE	FALSE
70	Genus:Butyrivibrio	TRUE	TRUE
71	Genus:[Eubacterium]_siraeum_group	TRUE	TRUE
72	Genus:Unclassified_Peptococcaceae_uncultured	FALSE	FALSE
73	Genus:Christensenellaceae_R-7_group	TRUE	FALSE
74	Genus:Subdoligranulum	TRUE	TRUE
75	Genus:Holdemania	FALSE	FALSE
76	Genus:Unclassified_Bacilli_RF39	FALSE	FALSE
77	Genus:Oscillospiraceae_UCG-005	FALSE	FALSE
78	Genus:Paracoccus	TRUE	TRUE
79	Genus:Lachnospiraceae_FCS020_group	FALSE	FALSE
80	Genus:Prevotella_9	TRUE	TRUE
81	Genus:Unclassified_Oscillospirales_UCG-010	FALSE	FALSE
82	Genus:Monoglobus	FALSE	TRUE
83	Genus:Dorea	TRUE	TRUE
84	Genus:Lachnospiraceae_ND3007_group	TRUE	TRUE
85	Genus:Faecalitalea	TRUE	TRUE
86	Genus:Corynebacterium	TRUE	TRUE
87	Genus:[Eubacterium]_nodatum_group	FALSE	TRUE
88	Genus:NK4A214_group	TRUE	TRUE
89	Genus:Erysipelotrichaceae_UCG-003	TRUE	TRUE
90	Genus:Adlercreutzia	FALSE	FALSE
91	Genus:Lachnospira	TRUE	TRUE
92	Genus:Butyricimonas	FALSE	FALSE
93	Genus:Butyricicoccus	FALSE	FALSE
94	Genus:Unclassified_Erysipelatoclostridiaceae	FALSE	FALSE
95	Genus:Curvibacter	TRUE	TRUE
96	Genus:Family_XIII_UCG-001	FALSE	FALSE
97	Genus:[Eubacterium]_brachy_group	FALSE	FALSE
98	Genus:Eisenbergiella	TRUE	FALSE
99	Genus:[Eubacterium]_hallii_group	TRUE	TRUE
100	Genus:Butyricicoccaceae_UCG-009	FALSE	FALSE
101	Genus:GCA-900066575	FALSE	FALSE
102	Genus:Odoribacter	FALSE	FALSE
103	Genus:Weissella	TRUE	TRUE
104	Genus:Unclassified_Christensenellaceae_uncultured	FALSE	FALSE
105	Genus:Catenibacterium	TRUE	TRUE
106	Genus:Unclassified_Clostridia_uncultured	TRUE	TRUE
107	Genus:Coprococcus	TRUE	TRUE
108	Genus:[Ruminococcus]_torques_group	TRUE	TRUE
109	Genus:Unclassified_Tannerellaceae	TRUE	TRUE
110	Family:Eggerthellaceae	TRUE	TRUE
111	Genus:Unclassified_Erysipelotrichaceae_uncultured	FALSE	TRUE
112	Genus:Oscillospiraceae_UCG-002	TRUE	TRUE
113	Genus:Unclassified_Clostridia_vadinBB60_group	FALSE	FALSE
114	Genus:Brachybacterium	TRUE	TRUE
115	Genus:Unclassified_Rhodospirillales_uncultured	FALSE	FALSE
116	Genus:Clostridium_sensu_stricto_1	TRUE	TRUE
117	Genus:Anaerofustis	FALSE	FALSE
118	Genus:Anaerotruncus	FALSE	FALSE
119	Genus:Elizabethkingia	TRUE	TRUE
120	Genus:Bacillus	TRUE	TRUE
121	Genus:Christensenella	TRUE	TRUE
122	Genus:Family_XIII_AD3011_group	FALSE	FALSE
123	Genus:Coprobacillus	TRUE	TRUE
124	Genus:Unclassified_Christensenellaceae	FALSE	FALSE
125	Genus:Lachnospiraceae_UCG-001	FALSE	FALSE
126	Genus:Tuzzerella	FALSE	FALSE
127	Genus:Xanthomonas	TRUE	TRUE
128	Genus:Unclassified_Izemoplasmatales	TRUE	TRUE
129	Genus:[Ruminococcus]_gauvreauii_group	TRUE	TRUE
130	Genus:Unclassified_Eggerthellaceae_uncultured	FALSE	FALSE
131	Genus:Anaerostipes	TRUE	TRUE
132	Genus:Acinetobacter	FALSE	FALSE
133	Genus:Cutibacterium	TRUE	TRUE
134	Genus:[Clostridium]_innocuum_group	TRUE	FALSE
135	Genus:Stenotrophomonas	TRUE	FALSE
136	Genus:Unclassified_Gastranaerophilales	TRUE	FALSE
137	Genus:Papillibacter	TRUE	FALSE
138	Genus:Unclassified_Coriobacteriales_Incertae_Sedis_uncultured	TRUE	TRUE
139	Genus:Candidatus_Stoquefichus	TRUE	TRUE
140	Genus:Aeromonas	TRUE	TRUE
141	Genus:[Eubacterium]_eligens_group	TRUE	TRUE
142	Genus:Intestinibacter	TRUE	TRUE
143	Genus:Unclassified_Barnesiellaceae_uncultured	FALSE	FALSE
144	Genus:Slackia	TRUE	TRUE
145	Genus:Bradyrhizobium	TRUE	TRUE
146	Genus:Dialister	TRUE	TRUE
147	Genus:Acetanaerobacterium	TRUE	FALSE
148	Genus:Megasphaera	TRUE	TRUE
149	Family:Microbacteriaceae	TRUE	TRUE
150	Genus:Oribacterium	TRUE	TRUE
151	Genus:Terrisporobacter	TRUE	TRUE
152	Genus:Flavonifractor	TRUE	TRUE
153	Genus:Sanguibacter-Flavimobilis	TRUE	TRUE
154	Genus:Ligilactobacillus	TRUE	TRUE
155	Genus:Sutterella	TRUE	TRUE
156	Genus:Unclassified_Firmicutes_TTA-B61	TRUE	TRUE
157	Genus:Lactonifactor	TRUE	TRUE
158	Genus:Pseudoalteromonas	TRUE	TRUE
159	Genus:Sphingomonas	TRUE	TRUE
160	Genus:Fusobacterium	TRUE	TRUE
161	Genus:Dielma	TRUE	TRUE
162	Genus:Citrobacter	TRUE	TRUE
163	Genus:Nitratireductor	TRUE	TRUE
164	Genus:Catenibacillus	TRUE	TRUE
165	Genus:Catabacter	FALSE	TRUE
166	Genus:Rhodanobacter	TRUE	TRUE
167	Genus:Oscillospiraceae_UCG-003	TRUE	TRUE
168	Genus:Phocea	TRUE	TRUE
169	Genus:Kineococcus	TRUE	TRUE
170	Genus:Porphyromonas	TRUE	TRUE
171	Genus:Harryflintia	FALSE	FALSE
172	Genus:Anaerofilum	FALSE	FALSE
173	Genus:Megamonas	TRUE	TRUE
174	Family:Comamonadaceae	TRUE	TRUE
175	Genus:Kroppenstedtia	TRUE	TRUE
176	Genus:Methylobacterium-Methylorubrum	TRUE	TRUE
177	Genus:Candidatus_Soleaferrea	TRUE	FALSE
178	Genus:Gordonibacter	TRUE	FALSE
179	Genus:Unclassified_Atopobiaceae_uncultured	TRUE	FALSE
180	Genus:Lachnospiraceae_ASF356	FALSE	TRUE
181	Genus:Propioniciclava	TRUE	TRUE
182	Genus:Kocuria	TRUE	TRUE
183	Genus:Cuneatibacter	TRUE	TRUE
184	Genus:Pedomicrobium	TRUE	TRUE
185	Genus:Oceanobacillus	TRUE	TRUE
186	Genus:Pantoea	TRUE	TRUE
187	Genus:Raoultella	TRUE	TRUE
188	Genus:Mahella	TRUE	TRUE
189	Genus:Serratia	TRUE	TRUE
190	Genus:Hungatella	TRUE	TRUE
191	Family:Dysgonomonadaceae	TRUE	TRUE
192	Genus:Libanicoccus	TRUE	TRUE
193	Genus:Unclassified_Bacillaceae_uncultured	TRUE	TRUE
194	Genus:Anaerovorax	FALSE	FALSE
195	Genus:Cohnella	TRUE	TRUE
196	Genus:Unclassified_Thermacetogeniaceae_uncultured	TRUE	TRUE
197	Genus:Unclassified_Firmicutes_Incertae_Sedis_DTU014	TRUE	TRUE
198	Genus:Granulicatella	TRUE	TRUE
199	Genus:Lachnospiraceae_NK4B4_group	TRUE	TRUE
200	Genus:Lachnospiraceae_UCG-003	TRUE	TRUE
201	Genus:Paenibacillus	TRUE	TRUE
202	Genus:Quadrisphaera	TRUE	TRUE
203	Family:Lactobacillaceae	TRUE	TRUE
204	Genus:Lachnospiraceae_CAG-56	TRUE	TRUE
205	Genus:Malaciobacter	TRUE	TRUE
206	Genus:Senegalimassilia	TRUE	TRUE
207	Genus:[Anaerorhabdus]_furcosa_group	TRUE	TRUE
208	Genus:Alishewanella	TRUE	TRUE
209	Genus:Finegoldia	TRUE	TRUE
210	Genus:Loigolactobacillus	TRUE	TRUE
211	Genus:Negativibacillus	TRUE	TRUE
212	Genus:Pectobacterium	TRUE	TRUE
213	Genus:Defluviitaleaceae_UCG-011	TRUE	TRUE
214	Genus:Alloprevotella	TRUE	TRUE
215	Genus:Unclassified_[Clostridium]_methylpentosum_group	TRUE	TRUE
216	Genus:Lactococcus	TRUE	TRUE
217	Genus:Allorhizobium-Neorhizobium-Pararhizobium-Rhizobium	TRUE	TRUE
218	Genus:Veillonella	TRUE	TRUE
219	Genus:Caproiciproducens	TRUE	FALSE
220	Genus:Sellimonas	TRUE	TRUE
221	Genus:Brevibacillus	TRUE	TRUE
222	Genus:Nitrincola	TRUE	TRUE
223	Genus:Amphibacillus	TRUE	TRUE
224	Genus:Plantibacter	TRUE	TRUE
225	Genus:Butyricicoccaceae_UCG-008	TRUE	TRUE
226	Genus:Unclassified_Desulfovibrionaceae_uncultured	TRUE	FALSE
227	Genus:Unclassified_Saccharimonadales	TRUE	TRUE
228	Genus:Hazenella	TRUE	TRUE
229	Genus:Brevibacterium	TRUE	TRUE
230	Genus:Novibacillus	TRUE	TRUE
231	Genus:Sporomusa	TRUE	TRUE
232	Genus:Victivallis	TRUE	TRUE
233	Genus:Oscillospira	TRUE	TRUE
234	Genus:Fournierella	TRUE	TRUE
235	Genus:Rhodococcus	TRUE	TRUE
236	Genus:Luteimonas	TRUE	TRUE
237	Genus:Unclassified_Sphingobacteriaceae_uncultured	TRUE	TRUE
238	Genus:Pelomonas	TRUE	TRUE
239	Genus:Moryella	TRUE	TRUE
240	Genus:Oxalobacter	FALSE	FALSE
241	Genus:Haemophilus	TRUE	TRUE
242	Genus:Nakamurella	TRUE	TRUE
243	Genus:Acidaminococcus	TRUE	TRUE
244	Genus:Leuconostoc	TRUE	TRUE
245	Genus:Exiguobacterium	TRUE	TRUE
246	Phylum:Firmicutes	TRUE	TRUE
247	Genus:Carnobacterium	TRUE	TRUE
248	Genus:Olsenella	TRUE	TRUE
249	Genus:Microbacterium	TRUE	TRUE
250	Genus:Rheinheimera	TRUE	TRUE
251	Genus:Pandoraea	TRUE	TRUE
252	Genus:Unclassified_Oscillospirales_uncultured	FALSE	FALSE
253	Genus:Ottowia	TRUE	TRUE
254	Genus:Glutamicibacter	TRUE	TRUE
255	Family:Pasteurellaceae	TRUE	TRUE
256	Genus:Aureimonas	TRUE	TRUE
257	Genus:Chryseobacterium	TRUE	TRUE
258	Genus:Hydrogenoanaerobacterium	TRUE	TRUE
259	Genus:Undibacterium	TRUE	TRUE
260	Genus:Lactiplantibacillus	FALSE	TRUE
261	Genus:Kosakonia	TRUE	TRUE
262	Genus:Pseudochrobactrum	TRUE	TRUE
263	Genus:Luteibacter	TRUE	TRUE
264	Family:Arcobacteraceae	TRUE	TRUE
265	Genus:Rathayibacter	TRUE	TRUE
266	Genus:Aneurinibacillus	TRUE	TRUE
267	Genus:[Eubacterium]_ruminantium_group	TRUE	TRUE
268	Genus:Anaerococcus	TRUE	TRUE
269	Genus:Klenkia	TRUE	TRUE
270	Genus:Lachnospiraceae_UCG-008	TRUE	TRUE
271	Genus:Myroides	TRUE	TRUE
272	Genus:Coprobacter	TRUE	TRUE
273	Genus:Lawsonella	TRUE	TRUE
274	Genus:TM7x	TRUE	TRUE
275	Genus:Saccharopolyspora	TRUE	TRUE
276	Genus:Latilactobacillus	TRUE	TRUE
277	Genus:Unclassified_Firmicutes_uncultured	TRUE	TRUE
278	Family:Sphingomonadaceae	TRUE	TRUE
279	Genus:Thermoactinomyces	TRUE	TRUE
280	Genus:Gordonia	TRUE	TRUE
281	Genus:Ampullimonas	TRUE	TRUE
282	Genus:Oceanotoga	TRUE	TRUE
283	Genus:Mesonia	TRUE	TRUE
284	Genus:Eggerthella	TRUE	TRUE
285	Genus:Merdibacter	TRUE	TRUE
286	Genus:Planococcus	TRUE	TRUE
287	Genus:Herbaspirillum	TRUE	TRUE
288	Genus:Clostridium_sensu_stricto_13	TRUE	TRUE
289	Genus:Enhydrobacter	TRUE	TRUE
290	Genus:Aggregatibacter	TRUE	TRUE
291	Genus:Aeromicrobium	TRUE	TRUE
292	Genus:Gemella	TRUE	TRUE
293	Genus:Shuttleworthia	TRUE	TRUE
294	Genus:Lachnospiraceae_UCG-010	TRUE	TRUE
295	Genus:Marinobacter	TRUE	TRUE
296	Class:Clostridia	TRUE	TRUE
297	Genus:Clostridioides	TRUE	TRUE
298	Genus:Sporosarcina	TRUE	TRUE
299	Genus:Shewanella	TRUE	TRUE
300	Order:Oscillospirales	TRUE	TRUE
301	Genus:Rothia	TRUE	TRUE
302	Genus:Brockia	TRUE	TRUE
303	Genus:Streptomyces	TRUE	TRUE
304	Genus:Unclassified_Chitinophagaceae_uncultured	TRUE	TRUE
305	Genus:Gracilibacter	TRUE	TRUE
306	Genus:Turicella	TRUE	TRUE
307	Genus:Sphingobacterium	TRUE	TRUE
308	Genus:Ruminococcaceae_DTU089	TRUE	TRUE
309	Genus:Listeria	TRUE	TRUE
310	Genus:Frondihabitans	TRUE	TRUE
311	Family:Micrococcaceae	TRUE	TRUE
312	Genus:Leucobacter	TRUE	TRUE
313	Genus:Clostridium_sensu_stricto_10	TRUE	TRUE
314	Genus:Tepidanaerobacter	TRUE	TRUE
315	Genus:Peptococcus	TRUE	TRUE
316	Genus:Pygmaiobacter	TRUE	TRUE
317	Genus:Paraclostridium	TRUE	TRUE
318	Genus:Delftia	TRUE	TRUE
319	Genus:Anaerosalibacter	TRUE	TRUE
320	Genus:Buttiauxella	TRUE	TRUE
321	Genus:Atopostipes	TRUE	TRUE
322	Genus:Anaerobiospirillum	TRUE	TRUE
323	Genus:Lysinibacillus	TRUE	TRUE
324	Genus:Pseudokineococcus	TRUE	TRUE
325	Genus:Erysipelatoclostridiaceae_UCG-004	TRUE	TRUE
326	Genus:Eremococcus	TRUE	TRUE
327	Genus:Micrococcus	TRUE	TRUE
328	Genus:Actinomyces	TRUE	TRUE
329	Genus:Ochrobactrum	TRUE	TRUE
330	Genus:Virgibacillus	TRUE	TRUE
331	Genus:Thermobacillus	TRUE	TRUE
332	Family:Intrasporangiaceae	TRUE	TRUE
333	Genus:Prevotellaceae_UCG-001	TRUE	TRUE
334	Genus:Unclassified_Puniceicoccaceae_uncultured	TRUE	TRUE
335	Genus:Comamonas	TRUE	TRUE
336	Genus:Burkholderia-Caballeronia-Paraburkholderia	TRUE	TRUE
337	Genus:Tepidimonas	TRUE	TRUE
338	Genus:Unclassified_vadinBE97	TRUE	TRUE
339	Genus:Caldinitratiruptor	TRUE	TRUE
340	Genus:Stackebrandtia	TRUE	TRUE
341	Genus:Lacticaseibacillus	TRUE	TRUE
342	Genus:Caulobacter	TRUE	TRUE
343	Genus:Proteiniclasticum	TRUE	TRUE
344	Genus:Unclassified_Paenibacillaceae_uncultured	TRUE	TRUE
345	Genus:Anaerocolumna	TRUE	TRUE
346	Genus:Morganella	TRUE	TRUE
347	Genus:Unclassified_Oscillospirales_UCG-010_1	TRUE	TRUE
348	Genus:Unclassified_Anaerovoracaceae_uncultured	TRUE	TRUE
349	Genus:GCA-900066755	TRUE	TRUE
350	Genus:Neisseria	TRUE	TRUE
351	Genus:Clostridium_sensu_stricto_5	TRUE	TRUE
352	Genus: Roseburia	TRUE	TRUE
353	Genus:Asteroleplasma	TRUE	TRUE
354	Genus:Succinatimonas	TRUE	TRUE
355	Genus:Solobacterium	TRUE	TRUE
356	Genus:Unclassified_Clostridia_vadinBB60_group_1	TRUE	TRUE
357	Genus: Tissierella	TRUE	TRUE
358	Genus:Unclassified_Christensenellaceae_uncultured_1	TRUE	TRUE
359	Genus:Unclassified_Christensenellaceae_1	TRUE	TRUE
360	Genus: Dubosiella	TRUE	TRUE
361	Genus:Cloacibacillus	TRUE	TRUE
362	Genus: Butyricimonas	TRUE	TRUE

## Sheet: Table S4
gene ensembl id	Rx+FMT (g1)				Rx (g2)				L2FC_g1.g2	pvalue_g1.g2	padj_g1.g2	Gene_name
	FA	FB	FC	FD	RE	RF	RG	RH
ENSG00000206305	0	8	14	0	0	0	0	0	4.81949	0.0195675	0.99955	HLA-DQA1
ENSG00000204394	8	0	0	6	0	0	0	0	4.50214	0.0362656	0.99955	VARS1
ENSG00000074964	3	16	8	0	1	0	0	0	4.33903	0.00520214	0.99955	ARHGEF10L
ENSG00000181374	1	25	2	0	0	1	0	0	4.28632	0.0153575	0.99955	CCL13
ENSG00000162433	0	19	7	0	0	1	0	0	4.2281	0.0243445	0.99955	AK4
ENSG00000229685	7	4	3	0	0	0	0	0	4.21167	0.015249	0.99955	HLA-DPA1
ENSG00000224212	0	11	4	3	0	1	0	0	3.84245	0.0164223	0.99955	TAP1
ENSG00000161513	0	3	5	2	0	0	0	0	3.8138	0.0397877	0.99955	FDXR
ENSG00000128805	3	15	7	0	1	0	1	0	3.55211	0.013694	0.99955	ARHGAP22
ENSG00000196756	2	1	7	3	0	1	0	0	3.53745	0.0198172	0.99955	SNHG17
ENSG00000121316	0	19	7	2	2	0	1	0	3.25425	0.0231997	0.99955	PLBD1
ENSG00000180611	2	2	5	2	0	0	1	0	3.24993	0.0290932	0.99955	MB21D2
ENSG00000108821	108	9	22	12	8	4	8	0	3.21385	0.000604046	0.99955	COL1A1
ENSG00000112984	1	2	3	4	1	0	0	0	3.19369	0.0379007	0.99955	KIF20A
ENSG00000134955	0	11	10	4	1	2	0	0	3.17915	0.019419	0.99955	SLC37A2
ENSG00000088827	4	35	25	0	3	4	1	0	3.07986	0.00906395	0.99955	SIGLEC1
ENSG00000138640	9	6	2	0	1	0	1	0	3.07792	0.038228	0.99955	FAM13A
ENSG00000106565	0	57	48	0	4	10	1	0	2.92565	0.049414	0.99955	TMEM176B
ENSG00000130770	4	1	4	4	1	1	0	0	2.89331	0.0352048	0.99955	ATP5IF1
ENSG00000135838	1	15	12	0	1	3	0	0	2.85641	0.0491012	0.99955	NPL
ENSG00000134028	2	50	49	2	4	10	2	0	2.80692	0.0114004	0.99955	ADAMDEC1
ENSG00000130203	5	59	7	0	6	5	0	0	2.75393	0.0424814	0.99955	APOE
ENSG00000101457	5	5	2	1	1	1	0	0	2.73548	0.0463349	0.99955	DNTTIP1
ENSG00000119333	3	8	4	3	0	1	2	0	2.66088	0.0244674	0.99955	DYNC2I2
ENSG00000122641	7	12	9	7	1	1	3	1	2.64357	0.00186236	0.99955	INHBA
ENSG00000131724	1	35	22	3	2	9	0	0	2.57248	0.0374717	0.99955	IL13RA1
ENSG00000260314	2	44	6	1	2	4	3	0	2.53267	0.0277663	0.99955	MRC1
ENSG00000072195	14	6	1	1	2	1	0	1	2.50485	0.0456544	0.99955	SPEG
ENSG00000025434	2	26	23	4	4	5	2	0	2.45981	0.00993005	0.99955	NR1H3
ENSG00000100985	3	78	30	1	7	11	4	0	2.41872	0.0279455	0.99955	MMP9
ENSG00000159640	2	18	6	3	3	3	0	0	2.39525	0.0301765	0.99955	ACE
ENSG00000145423	44	20	15	35	17	8	0	3	2.35057	0.00407393	0.99955	SFRP2
ENSG00000211584	5	13	6	0	2	2	1	0	2.33195	0.0433149	0.99955	SLC48A1
ENSG00000123384	13	54	77	5	10	16	8	0	2.31496	0.00816537	0.99955	LRP1
ENSG00000115523	31	58	17	9	14	7	6	0	2.26974	0.00132143	0.99955	GNLY
ENSG00000145685	3	55	36	3	6	15	1	0	2.2681	0.0377409	0.99955	LHFPL2
ENSG00000182326	1	11	8	2	2	2	1	0	2.25601	0.0424289	0.99955	C1S
ENSG00000136235	11	132	41	1	16	18	8	0	2.23508	0.0358917	0.99955	GPNMB
ENSG00000143344	2	39	22	2	6	6	3	0	2.22147	0.0272792	0.99955	RGL1
ENSG00000104951	9	19	24	2	5	6	2	0	2.21378	0.0105192	0.99955	IL4I1
ENSG00000187474	2	57	51	3	5	15	8	0	2.12805	0.0444892	0.99955	FPR3
ENSG00000168615	3	17	10	2	1	5	2	0	2.07325	0.0381747	0.99955	ADAM9
ENSG00000101911	8	12	6	7	2	6	1	0	2.07026	0.0155879	0.99955	PRPS2
ENSG00000124228	5	9	8	3	5	1	1	0	2.04399	0.0312272	0.99955	DDX27
ENSG00000197563	7	14	2	3	3	3	1	0	2.03019	0.0398249	0.99955	PIGN
ENSG00000122691	25	18	5	16	9	5	4	1	2.00848	0.00487036	0.99955	TWIST1
ENSG00000153071	10	29	8	1	3	6	2	1	1.99596	0.0255529	0.99955	DAB2
ENSG00000134986	9	2	6	5	3	3	1	0	1.94221	0.0485533	0.99955	NREP
ENSG00000178035	13	12	11	8	7	5	2	0	1.89363	0.00778681	0.99955	IMPDH2
ENSG00000116574	3	21	7	6	3	3	5	0	1.87629	0.0305524	0.99955	RHOU
ENSG00000011105	10	5	4	21	6	3	6	0	1.87611	0.0420243	0.99955	TSPAN9
ENSG00000117228	20	131	125	10	26	54	9	1	1.84616	0.0406732	0.99955	GBP1
ENSG00000115325	6	9	10	1	3	3	2	0	1.84161	0.0474912	0.99955	DOK1
ENSG00000163017	57	36	33	57	19	19	28	1	1.80488	0.00395693	0.99955	ACTG2
ENSG00000184897	14	10	9	2	7	3	2	0	1.75831	0.0393472	0.99955	H1-10
ENSG00000100889	8	15	12	2	3	7	2	0	1.75746	0.0402884	0.99955	PCK2
ENSG00000275713	41	21	6	3	8	11	4	1	1.72995	0.0403213	0.99955	H2BC9
ENSG00000117394	12	8	9	5	5	2	5	0	1.71791	0.0263454	0.99955	SLC2A1
ENSG00000182175	6	9	4	7	4	3	1	1	1.71355	0.0374864	0.99955	RGMA
ENSG00000119699	17	16	14	31	11	13	4	2	1.71076	0.0101892	0.99955	TGFB3
ENSG00000155366	9	13	16	3	5	4	6	0	1.61549	0.0334064	0.99955	RHOC
ENSG00000106211	12	25	18	3	5	6	10	0	1.58845	0.0382516	0.99955	HSPB1
ENSG00000128710	102	121	91	137	86	99	3	11	1.54754	0.0463202	0.99955	HOXD10
ENSG00000117450	24	87	46	13	25	30	12	0	1.54668	0.0408311	0.99955	PRDX1
ENSG00000151067	23	28	22	43	21	6	10	9	1.5269	0.0108115	0.99955	CACNA1C
ENSG00000154380	33	15	19	36	18	15	11	2	1.52431	0.013873	0.99955	ENAH
ENSG00000071051	7	10	9	6	6	2	5	0	1.52017	0.0443706	0.99955	NCK2
ENSG00000153786	10	30	18	10	9	14	5	0	1.48323	0.031474	0.99955	ZDHHC7
ENSG00000131773	12	7	9	12	4	7	5	1	1.47718	0.0338387	0.99955	KHDRBS3
ENSG00000146918	16	24	7	10	10	11	2	1	1.44832	0.0391365	0.99955	NCAPG2
ENSG00000187837	113	61	34	24	42	39	24	1	1.4252	0.0401286	0.99955	H1-2
ENSG00000073578	12	41	20	11	20	8	9	0	1.41699	0.0401212	0.99955	SDHA
ENSG00000165272	12	23	12	6	12	5	6	0	1.40793	0.0396556	0.99955	AQP3
ENSG00000149289	8	19	7	9	5	7	5	1	1.40708	0.0342023	0.99955	ZC3H12C
ENSG00000156802	13	13	14	5	6	6	7	2	1.22051	0.0445545	0.99955	ATAD2
ENSG00000070087	23	35	22	47	41	12	12	5	1.21931	0.0459032	0.99955	PFN2
ENSG00000140416	799	698	384	779	548	458	302	117	1.19676	0.00572947	0.99955	TPM1
ENSG00000161542	11	17	18	12	14	7	5	3	1.18767	0.034452	0.99955	PRPSAP1
ENSG00000167535	56	42	44	93	52	44	28	10	1.17569	0.0305059	0.99955	CACNB3
ENSG00000169851	27	24	42	56	27	30	23	5	1.16107	0.0419851	0.99955	PCDH7
ENSG00000126803	20	13	9	13	8	9	8	3	1.15309	0.0455921	0.99955	HSPA2
ENSG00000115414	83	89	73	66	86	20	43	18	1.11132	0.0146868	0.99955	FN1
ENSG00000113140	97	50	44	25	46	31	37	8	1.0301	0.0387112	0.99955	SPARC
ENSG00000155096	427	657	398	327	669	922	767	940	-1.0141	0.0312086	0.99955	AZIN1
ENSG00000094975	13	21	23	14	49	32	34	32	-1.02424	0.0263535	0.99955	SUCO
ENSG00000188559	18	23	25	18	32	52	43	43	-1.05713	0.0350716	0.99955	RALGAPA2
ENSG00000175893	21	44	24	20	51	36	77	53	-1.07492	0.0346222	0.99955	ZDHHC21
ENSG00000145833	21	16	20	11	39	21	38	40	-1.10598	0.0473525	0.99955	DDX46
ENSG00000116406	24	43	24	33	69	64	109	45	-1.12028	0.0104557	0.99955	EDEM3
ENSG00000069956	25	32	22	22	46	37	44	71	-1.15462	0.048067	0.99955	MAPK6
ENSG00000113658	11	3	9	3	21	12	23	12	-1.30791	0.0402084	0.99955	SMAD5
ENSG00000152795	98	87	153	120	312	254	167	343	-1.31076	0.020496	0.99955	HNRNPDL
ENSG00000060749	5	9	9	3	26	25	27	3	-1.4348	0.0185185	0.99955	QSER1
ENSG00000118985	9	15	33	6	50	23	113	11	-1.47064	0.0389215	0.99955	ELL2
ENSG00000205189	10	11	12	8	17	25	39	29	-1.4923	0.0108644	0.99955	ZBTB10
ENSG00000157514	10	18	9	7	58	59	45	2	-1.62243	0.0139904	0.99955	TSC22D3
ENSG00000163618	3	2	6	3	8	13	23	5	-1.65471	0.0254391	0.99955	CADPS
ENSG00000115602	4	9	16	5	50	45	44	0	-1.70175	0.047123	0.99955	IL1RL1
ENSG00000212232	5	3	6	1	20	33	14	0	-1.86424	0.0398293	0.99955	SNORD17
ENSG00000100307	2	4	2	2	20	8	17	0	-1.87181	0.0386429	0.99955	CBX7
ENSG00000127125	1	4	2	1	15	10	10	0	-1.8758	0.0482565	0.99955	PPCS
ENSG00000184557	36	54	45	13	33	165	15	190	-1.88755	0.0309869	0.99955	SOCS3
ENSG00000149948	4	6	4	2	5	20	4	20	-1.89407	0.0316687	0.99955	HMGA2
ENSG00000134539	4	2	3	1	25	13	14	0	-2.04838	0.0242692	0.99955	KLRD1
ENSG00000051108	11	28	21	7	107	29	206	0	-2.11062	0.0345192	0.99955	HERPUD1
ENSG00000147852	5	4	2	3	3	14	16	20	-2.13202	0.0141314	0.99955	VLDLR
ENSG00000108405	2	1	5	4	36	16	25	0	-2.23361	0.0190725	0.99955	P2RX1
ENSG00000168209	0	3	3	1	17	19	5	0	-2.25092	0.0408692	0.99955	DDIT4
ENSG00000135916	13	16	16	1	77	34	153	0	-2.30641	0.026129	0.99955	ITM2C
ENSG00000152256	7	4	3	4	36	7	73	0	-2.34391	0.0218297	0.99955	PDK1
ENSG00000198833	8	25	16	4	88	31	216	2	-2.48313	0.00601519	0.99955	UBE2J1
ENSG00000260336	0	2	0	1	8	8	6	0	-2.60412	0.047032	0.99955	#N/A
ENSG00000185049	2	2	0	0	10	7	12	0	-2.63808	0.0312151	0.99955	NELFA
ENSG00000122696	1	1	1	0	7	4	11	0	-2.64782	0.0388673	0.99955	SLC25A51
ENSG00000117143	2	4	1	0	14	4	32	0	-2.6699	0.0245632	0.99955	UAP1
ENSG00000185946	1	0	1	0	3	6	6	1	-2.79434	0.039397	0.99955	RNPC3
ENSG00000171617	1	1	2	1	19	6	19	0	-2.80531	0.00965949	0.99955	ENC1
ENSG00000197782	1	1	1	0	15	4	7	0	-2.81475	0.0276217	0.99955	ZNF780A
ENSG00000107731	1	0	1	0	10	3	6	0	-2.88144	0.0475271	0.99955	UNC5B
ENSG00000123739	1	1	0	0	10	4	6	0	-3.01114	0.0354463	0.99955	PLA2G12A
ENSG00000211829	0	2	1	0	9	19	2	0	-3.10321	0.0301342	0.99955	TRDC
ENSG00000128268	1	1	0	1	11	7	14	0	-3.10837	0.0115388	0.99955	MGAT3
ENSG00000143297	3	1	0	1	22	0	36	0	-3.18307	0.0339847	0.99955	FCRL5
ENSG00000197852	0	0	1	0	5	5	4	0	-3.21719	0.0413411	0.99955	INKA2
ENSG00000183508	9	22	2	5	123	26	281	0	-3.29457	0.003491	0.99955	TENT5C
ENSG00000175213	0	1	0	0	5	7	3	0	-3.31023	0.0373285	0.99955	ZNF408
ENSG00000185418	0	1	0	0	10	4	2	0	-3.33143	0.0416705	0.99955	TARS3
ENSG00000163520	1	0	0	0	8	4	5	0	-3.46917	0.0249307	0.99955	FBLN2
ENSG00000170577	0	0	1	0	3	0	6	4	-3.50685	0.0343641	0.99955	SIX2
ENSG00000102383	1	1	0	0	0	5	2	11	-3.64935	0.0245215	0.99955	ZDHHC15
ENSG00000244575	1	0	0	0	17	0	7	0	-3.87326	0.0400517	0.99955	IGKV1-27
ENSG00000185950	0	0	1	1	5	16	18	0	-3.97315	0.00528052	0.99955	IRS2
ENSG00000170476	4	2	0	0	31	1	83	0	-4.03945	0.00696485	0.99955	MZB1
ENSG00000164684	0	0	0	0	4	4	7	0	-4.05201	0.0180879	0.99955	ZNF704
ENSG00000148468	0	0	0	0	7	3	8	0	-4.28418	0.0107406	0.99955	FAM171A1
ENSG00000132464	0	0	0	0	6	0	16	0	-4.59504	0.0289311	0.99955	ENAM
ENSG00000243466	0	0	0	0	14	1	11	0	-4.76284	0.00673385	0.99955	IGKV1-5
ENSG00000211663	183	1	0	0	2236	4	7305	3	-5.41413	0.0461938	0.99955	IGLV3-19
ENSG00000132465	60	14	4	0	1462	19	4680	0	-6.07335	0.00756299	0.99955	JCHAIN
ENSG00000211898	0	0	0	0	22	0	83	0	-6.84954	0.0431524	0.99955	IGHD
ENSG00000276173	2	0	0	0	46	0	340	0	-7.25055	0.0313747	0.99955	IGHA2

## Sheet: Table S5
gene ensembl id	Rx+FMT (g1)				Rx (g2)				L2FC_g1.g2	pvalue_g1.g2	padj_g1.g2	Gene_name
	FA	FB	FC	FD	RE	RF	RG	RH
ENSMUSG00000061068	52	16	17	95	2	0	0	1	6.01361	8.41e-09	0.000117976	Mcpt4
ENSMUSG00000094796	18	29	5	1	0	1	0	0	5.68774	6.67e-05	0.0492189	BC147527
ENSMUSG00000033825	61	36	13	124	6	3	8	2	3.73158	3.56e-08	0.000249624	Tpsb2
ENSMUSG00000027559	1364	2901	361	1970	142	85	311	33	3.70283	5.51e-06	0.0118857	Car3
ENSMUSG00000052316	188	6	113	17	13	16	6	2	3.39996	5.57e-05	0.0473314	Lrrc15
ENSMUSG00000024173	20	9	17	25	3	2	0	3	3.29286	1.32e-05	0.0185055	Tpsab1
ENSMUSG00000012705	73	218	21	24	9	12	22	2	3.15213	4.17e-05	0.0403578	Retn
ENSMUSG00000031495	22	22	29	42	12	5	5	0	2.57278	2.53e-05	0.02731	Cd209d
ENSMUSG00000069515	108	222	101	191	62	47	20	24	2.22748	2.63e-08	0.000246423	Lyz1
ENSMUSG00000027408	496	298	184	251	73	96	68	70	2.18951	3.46e-10	9.69e-06	Cpxm1
ENSMUSG00000000753	1349	454	476	749	303	282	188	59	2.09192	4.64e-06	0.0118857	Serpinf1
ENSMUSG00000001508	92	65	67	173	52	32	20	14	1.91729	5.32e-06	0.0118857	Sgca
ENSMUSG00000036446	6598	3660	3401	4910	2260	2169	1621	537	1.7128	5.15e-06	0.0118857	Lum
ENSMUSG00000032925	98	147	98	178	58	42	50	42	1.59018	6.51e-08	0.00036519	Itgbl1
ENSMUSG00000052504	190	110	220	371	104	107	101	42	1.47998	4.41e-05	0.0412546	Epha3
ENSMUSG00000061808	1108	661	689	803	588	418	212	244	1.36628	2.05e-05	0.0249897	Ttr
ENSMUSG00000017344	84	59	57	87	35	38	32	25	1.30753	1.16e-05	0.0171378	Vtn
ENSMUSG00000020473	2753	1343	1371	1998	1363	905	748	510	1.28074	6.55e-05	0.0492189	Aebp1
ENSMUSG00000069763	217	189	164	244	133	148	102	76	1.00671	2.31e-05	0.0270108	Tmem100
ENSMUSG00000052560	755	865	1118	754	2085	2377	2619	3237	-1.42438	4.65e-07	0.00217523	Cpne8
ENSMUSG00000032373	474	302	369	267	851	816	1570	2056	-1.79405	8.25e-06	0.0144757	Car12
ENSMUSG00000109995	10	24	21	22	49	59	178	66	-2.07096	4.83e-05	0.0431082	B020031H02Rik
ENSMUSG00000071553	17	9	23	7	47	51	76	87	-2.08555	1.86e-05	0.0236939	Cpa2
ENSMUSG00000052271	41	37	26	15	78	76	146	250	-2.09261	6.03e-05	0.0485543	Bhlha15
ENSMUSG00000028194	461	315	377	325	739	601	3043	2432	-2.11893	2.96e-05	0.0307789	Ddah1
ENSMUSG00000094840	306	148	266	184	689	370	1623	1654	-2.17083	8.82e-06	0.0145577	Muc3a
ENSMUSG00000044748	5	14	8	7	43	19	53	56	-2.19878	6.26e-05	0.0488262	Defb1
ENSMUSG00000026070	4	5	5	6	47	27	54	11	-2.62119	1.39e-05	0.0186014	Il18r1
ENSMUSG00000026068	7	20	14	6	41	218	21	168	-3.0663	7.66e-06	0.0143366	Il18rap
ENSMUSG00000021565	18	17	18	34	68	31	604	151	-3.23765	5.04e-06	0.0118857	Slc6a19
ENSMUSG00000086320	2	5	5	3	10	56	9	83	-3.28704	4.92e-05	0.0431082	Gm12840
ENSMUSG00000062168	5	6	4	6	8	53	12	174	-3.51623	3.48e-05	0.0348594	Ppef1
ENSMUSG00000026822	116	249	166	97	1132	5546	214	6425	-4.25164	9.47e-06	0.0147598	Lcn2
ENSMUSG00000043461	14	4	12	11	60	15	695	264	-4.59917	2.5e-05	0.02731	Sptssb
ENSMUSG00000029380	12	18	21	12	17	295	52	1865	-5.13065	6.06e-05	0.0485543	Cxcl1
ENSMUSG00000022902	0	3	1	1	9	139	4	89	-5.4135	7.74e-07	0.00271336	Stfa2
ENSMUSG00000040809	9	33	27	2	258	2509	40	967	-5.46695	6.6e-06	0.0132317	Chil3
ENSMUSG00000036123	227	37	232	38	2731	274	27296	11955	-6.2139	6.18e-07	0.00247541	Slc9a3

## Sheet: Table S6
Canonical Pathways	Rx+FMT vs Rx
Neurovascular Coupling Signaling Pathway	-2
FXR/RXR Activation	-1.633
IL-10 Signaling	-1.342
Activin Inhibin Signaling Pathway	-1.134
Immunoregulatory interactions between a Lymphoid and a non-Lymphoid cell	-1
Cell surface interactions at the vascular wall	-0.816
Sertoli Cell-Germ Cell Junction Signaling Pathway (Enhanced)	-0.447
Class I MHC mediated antigen processing and presentation	0
Th2 Pathway	0
Neutrophil Extracellular Trap Signaling Pathway	0
Binding and Uptake of Ligands by Scavenger Receptors	0
Cachexia Signaling Pathway	0
Osteoarthritis Pathway	0
Macrophage Classical Activation Signaling Pathway	0
Orexin Signaling Pathway	0
Senescence Pathway	0
Role of Chondrocytes in Rheumatoid Arthritis Signaling Pathway	0
p38 MAPK Signaling	0
Opioid Signaling Pathway	0
RAR Activation	0
Phagosome Formation	0.447
Oxytocin Signaling Pathway	0.447
IL-12 Signaling and Production in Macrophages	0.447
S100 Family Signaling Pathway	0.632
Role of Osteoclasts in Rheumatoid Arthritis Signaling Pathway	0.816
Role of Osteoblasts in Rheumatoid Arthritis Signaling Pathway	0.816
Th1 Pathway	1
Pathogen Induced Cytokine Storm Signaling Pathway	1
Hepatic Fibrosis Signaling Pathway	1
NAFLD Signaling Pathway	1
Adrenergic Receptor Signaling Pathway (Enhanced)	1
Glutaminergic Receptor Signaling Pathway (Enhanced)	1
Interferon gamma signaling	1
Signaling by PTK6	1
Estrogen Receptor Signaling	1
IL-6 Signaling	1
Regulation of the Epithelial Mesenchymal Transition by Growth Factors Pathway	1
Extra-nuclear estrogen signaling	1
LXR/RXR Activation	1
IL-4 Signaling	1.134
Cardiac Hypertrophy Signaling (Enhanced)	1.134
Macrophage Alternative Activation Signaling Pathway	1.265
Serotonin Receptor Signaling	1.265
Neuroinflammation Signaling Pathway	1.342
ID1 Signaling Pathway	1.342
Wound Healing Signaling Pathway	1.342
HOTAIR Regulatory Pathway	1.342
Interleukin-4 and Interleukin-13 signaling	1.633
ILK Signaling	1.633
Molecular Mechanisms of Cancer	1.667
FAK Signaling	1.667
Regulation of Actin-based Motility by Rho	2
Extracellular matrix organization	2
Sirtuin Signaling Pathway	2.121
Response to elevated platelet cytosolic Ca2+	2.236
Cardiac Hypertrophy Signaling	2.236
Multiple Sclerosis Signaling Pathway	2.236
Integrin Signaling	2.236
Tumor Microenvironment Pathway	2.236
Pulmonary Fibrosis Idiopathic Signaling Pathway	2.236
Netrin Signaling	2.236
RHO GTPase cycle	2.646
Neutrophil degranulation	NA
SRP-dependent cotranslational protein targeting to membrane	NA
Eukaryotic Translation Initiation	NA
Response of EIF2AK4 (GCN2) to amino acid deficiency	NA
Selenoamino acid metabolism	NA
Major pathway of rRNA processing in the nucleolus and cytosol	NA
Eukaryotic Translation Elongation	NA
Nonsense-Mediated Decay (NMD)	NA
Eukaryotic Translation Termination	NA
Class A/1 (Rhodopsin-like receptors)	NA
Cell Cycle Checkpoints	NA
G-Protein Coupled Receptor Signaling	NA
Clathrin-mediated endocytosis	NA
Fc epsilon receptor (FCERI) signaling	NA
Signaling by the B Cell Receptor (BCR)	NA
G alpha (i) signalling events	NA
Fcgamma receptor (FCGR) dependent phagocytosis	NA
TCR signaling	NA
EIF2 Signaling	NA
Mitotic G2-G2/M phases	NA
Mitotic Metaphase and Anaphase	NA
C-type lectin receptors (CLRs)	NA
COPII-mediated vesicle transport	NA
Post-translational protein phosphorylation	NA
Regulation of Insulin-like Growth Factor (IGF) transport and uptake by IGFBPs	NA
DDX58/IFIH1-mediated induction of interferon-alpha/beta	NA
T Cell Receptor Signaling	NA
Unfolded protein response	NA
Amyloid fiber formation	NA
Cellular response to heat stress	NA
Signaling by Rho Family GTPases	NA
Deubiquitination	NA
Senescence-Associated Secretory Phenotype (SASP)	NA
Protein Sorting Signaling Pathway	NA
Insulin Secretion Signaling Pathway	NA
MHC class II antigen presentation	NA
Transcriptional regulation by RUNX3	NA
ABRA Signaling Pathway	NA
CGAS-STING Signaling Pathway	NA
IL-8 Signaling	NA
Leukocyte Extravasation Signaling	NA
Myelination Signaling Pathway	NA
Production of Nitric Oxide and Reactive Oxygen Species in Macrophages	NA
Sertoli Cell-Sertoli Cell Junction Signaling	NA
E3 ubiquitin ligases ubiquitinate target proteins	NA
RAC Signaling	NA
Electron transport, ATP synthesis, and heat production by uncoupling proteins	NA
PPARα/RXRα Activation	NA
L1CAM interactions	NA
Oxidative Phosphorylation	NA
Iron uptake and transport	NA
HDR through Homologous Recombination (HRR) or Single Strand Annealing (SSA)	NA
Thyroid Cancer Signaling	NA
Autophagy	NA
Mitotic Prophase	NA
DNA Replication Pre-Initiation	NA
trans-Golgi Network Vesicle Budding	NA
p75 NTR receptor-mediated signalling	NA
TCF dependent signaling in response to WNT	NA
Ephrin Receptor Signaling	NA
Signaling by VEGF	NA
Cargo recognition for clathrin-mediated endocytosis	NA
DNA Double Strand Break Response	NA
ISGylation Signaling Pathway	NA
Crosstalk between Dendritic Cells and Natural Killer Cells	NA
RHO GTPases Activate Formins	NA
NOD1/2 Signaling Pathway	NA
Pancreatic Adenocarcinoma Signaling	NA
Necroptosis Signaling Pathway	NA
Plasma lipoprotein assembly, remodeling, and clearance	NA
Actin Cytoskeleton Signaling	NA
Cytosolic sensors of pathogen-associated DNA	NA
Detoxification of Reactive Oxygen Species	NA
RAF/MAP kinase cascade	NA
PAK Signaling	NA
Interleukin-3, Interleukin-5 and GM-CSF signaling	NA
NRF2-mediated Oxidative Stress Response	NA
Paxillin Signaling	NA
Immunogenic Cell Death Signaling Pathway	NA
Signaling by CSF3 (G-CSF)	NA
Autism Signaling Pathway	NA
fMLP Signaling in Neutrophils	NA
ERK/MAPK Signaling	NA
RHOA Signaling	NA
Oxidative Stress Induced Senescence	NA
IL-17 Signaling	NA
Fcγ Receptor-mediated Phagocytosis in Macrophages and Monocytes	NA
Transcriptional regulation by RUNX1	NA
CXCR4 Signaling	NA
TAK1-dependent IKK and NF-kappa-B activation	NA
TNFR2 non-canonical NF-kB pathway	NA
Glioma Invasiveness Signaling	NA
Regulation of mitotic cell cycle	NA
Glucose metabolism	NA
Transcriptional Regulation by VENTX	NA
Degradation of the extracellular matrix	NA
TBC/RABGAPs	NA
Interleukin-10 signaling	NA
MSP-RON Signaling in Cancer Cells Pathway	NA
Role of Tissue Factor in Cancer	NA
Signaling by ROBO receptors	NA
NLR signaling pathways	NA
DNA Damage/Telomere Stress Induced Senescence	NA
Adrenomedullin signaling pathway	NA
EPH-Ephrin signaling	NA
Processing of Capped Intron-Containing Pre-mRNA	NA
Hedgehog ligand biogenesis	NA
ERCC6 (CSB) and EHMT2 (G9a) positively regulate rRNA expression	NA
Telomere Maintenance	NA
Antioxidant Action of Vitamin C	NA
Cargo concentration in the ER	NA
Nucleosome assembly	NA
MyD88-independent TLR4 cascade	NA
Toll Like Receptor 3 (TLR3) Cascade	NA
Cellular response to hypoxia	NA
Integration of energy metabolism	NA
iNOS Signaling	NA
Signaling by CSF1 (M-CSF) in myeloid cells	NA
Smooth Muscle Contraction	NA
Collagen degradation	NA
PIP3 activates AKT signaling	NA
eNOS Signaling	NA
HSP90 chaperone cycle for steroid hormone receptors in the presence of ligand	NA
PI Metabolism	NA
Renin-Angiotensin Signaling	NA
IL-17A Signaling in Fibroblasts	NA
TNF signaling	NA
Translocation of SLC2A4 (GLUT4) to the plasma membrane	NA
Sensory processing of sound by inner hair cells of the cochlea	NA
PPAR Signaling	NA
IL-33 Signaling Pathway	NA
Interleukin-1 family signaling	NA
TP53 Regulates Metabolic Genes	NA
HIF1α Signaling	NA
Synaptic Long Term Depression	NA
Chronic Myeloid Leukemia Signaling	NA
Colorectal Cancer Metastasis Signaling	NA
RHO GTPases Activate WASPs and WAVEs	NA
Interleukin-2 family signaling	NA
SIRT1 negatively regulates rRNA expression	NA
Assembly of collagen fibrils and other multimeric structures	NA
MIF-mediated Glucocorticoid Regulation	NA
NIK-->noncanonical NF-kB signaling	NA
Signaling by ERBB4	NA
The citric acid (TCA) cycle and respiratory electron transport	NA
Arachidonic acid metabolism	NA
DNA methylation	NA
MIF Regulation of Innate Immunity	NA
Meiotic recombination	NA
GPCR-Mediated Nutrient Sensing in Enteroendocrine Cells	NA
CNTF Signaling	NA
Role of IL-17F in Allergic Inflammatory Airway Diseases	NA
Gap junction trafficking and regulation	NA
Apoptotic execution phase	NA
Cristae formation	NA
Regulation of Apoptosis	NA
Nonhomologous End-Joining (NHEJ)	NA
Glycolysis I	NA
Other interleukin signaling	NA
Aggrephagy	NA
White Adipose Tissue Browning Pathway	NA
Coronavirus Pathogenesis Pathway	NA
IL-15 Production	NA
ROBO SLIT Signaling Pathway	NA
NR1H2 and NR1H3-mediated signaling	NA
Gα12/13 Signaling	NA
NGF Signaling	NA
B-WICH complex positively regulates rRNA expression	NA
Degradation of beta-catenin by the destruction complex	NA
Transcriptional regulation of granulopoiesis	NA
Mitotic G1 phase and G1/S transition	NA
Role of Pattern Recognition Receptors in Recognition of Bacteria and Viruses	NA
Role of MAPK Signaling in Promoting the Pathogenesis of Influenza	NA
NF-κB Activation by Viruses	NA
Beta-catenin independent WNT signaling	NA
Thrombin Signaling	NA
Dopamine-DARPP32 Feedback in cAMP Signaling	NA
Pulmonary Healing Signaling Pathway	NA
CREB Signaling in Neurons	NA
Interleukin-7 signaling	NA
DAP12 interactions	NA
MTOR signalling	NA
Synaptic Long Term Potentiation	NA
Late endosomal microautophagy	NA
Pexophagy	NA
Chaperone Mediated Autophagy	NA
MyD88:MAL(TIRAP) cascade initiated on plasma membrane	NA
NFE2L2 regulating anti-oxidant/detoxification enzymes	NA
Toll-like Receptor Cascades	NA
Effects of PIP2 hydrolysis	NA
Glycogen metabolism	NA
Gluconeogenesis I	NA
XBP1(S) activates chaperone genes	NA
HMGB1 Signaling	NA
Oncogene Induced Senescence	NA
Complement cascade	NA
Granzyme A Signaling	NA
Role of PKR in Interferon Induction and Antiviral Response	NA
4-1BB Signaling in T Lymphocytes	NA
NFE2L2 regulates pentose phosphate pathway genes	NA
RAS processing	NA
WNT/β-catenin Signaling	NA
Natural Killer Cell Signaling	NA
Apelin Endothelial Signaling Pathway	NA
CD40 Signaling	NA
Gαq Signaling	NA
Acute Phase Response Signaling	NA
Acetylcholine Receptor Signaling Pathway	NA
IL-17A Signaling in Airway Cells	NA
Role of PI3K/AKT Signaling in the Pathogenesis of Influenza	NA
KEAP1-NFE2L2 pathway	NA
IL-13 Signaling Pathway	NA
RANK Signaling in Osteoclasts	NA
Sensory processing of sound by outer hair cells of the cochlea	NA
Ceramide Signaling	NA
Signaling by MET	NA
IL-2 Signaling	NA
Role of NANOG in Mammalian Embryonic Stem Cell Pluripotency	NA
Meiotic synapsis	NA
FAT10 Cancer Signaling Pathway	NA
Adipogenesis pathway	NA
ERB2-ERBB3 Signaling	NA
RIPK1-mediated regulated necrosis	NA
PRC2 methylates histones and DNA	NA
IL-9 Signaling	NA
VEGF Signaling	NA
Sumoylation Pathway	NA
MAP kinase activation	NA
Costimulation by the CD28 family	NA
Signaling by NOTCH1	NA
PTEN Regulation	NA
Pre-NOTCH Expression and Processing	NA
Regulation of the Epithelial Mesenchymal Transition in Development Pathway	NA
RHOGDI Signaling	NA
Mitochondrial Dysfunction	NA
P2Y Purigenic Receptor Signaling Pathway	NA
MAPK6/MAPK4 signaling	NA
ERBB Signaling	NA
FLT3 Signaling	NA
TREM1 Signaling	NA
Signaling by TGF-beta Receptor Complex	NA
TNFR1 Signaling	NA
Non-Small Cell Lung Cancer Signaling	NA
CCR3 Signaling in Eosinophils	NA
NoRC negatively regulates rRNA expression	NA
SUMOylation of DNA damage response and repair proteins	NA
TNFR2 Signaling	NA
Protein ubiquitination	NA
Activated PKN1 stimulates transcription of AR regulated genes KLK2 and KLK3	NA
Regulation of TP53 Expression and Degradation	NA
Signaling by NOTCH3	NA
Ovarian Cancer Signaling	NA
CDX Gastrointestinal Cancer Signaling Pathway	NA
CLEAR Signaling Pathway	NA
Docosahexaenoic Acid (DHA) Signaling	NA
AMPK Signaling	NA
Type II Diabetes Mellitus Signaling	NA
Sperm Motility	NA
Reelin Signaling in Neurons	NA
Induction of Apoptosis by HIV1	NA
Gene and protein expression by JAK-STAT signaling after IL-12 stimulation	NA
Role of MAPK Signaling in Inhibiting the Pathogenesis of Influenza	NA
Sphingosine-1-phosphate Signaling	NA
Neurotrophin/TRK Signaling	NA
Semaphorin Neuronal Repulsive Signaling Pathway	NA
GADD45 Signaling	NA
PD-1, PD-L1 cancer immunotherapy pathway	NA
Hedgehog 'on' state	NA
Relaxin Signaling	NA
Polyamine Regulation in Colon Cancer	NA
ESR-mediated signaling	NA
Xenobiotic Metabolism General Signaling Pathway	NA
Transcriptional regulation by RUNX2	NA
Nitric Oxide Signaling in the Cardiovascular System	NA
DNA Damage Bypass	NA
Signaling by EGFR	NA
Actin Nucleation by ARP-WASP Complex	NA
Regulation of lipid metabolism by PPARalpha	NA
SUMOylation of transcription cofactors	NA
Signaling by FGFR4	NA
Circadian Clock	NA
Corticotropin Releasing Hormone Signaling	NA
IL-1 Signaling	NA
Signaling by NOTCH2	NA
Transcriptional activity of SMAD2/SMAD3:SMAD4 heterotrimer	NA
EGF Signaling	NA
Signaling by FGFR1	NA
Endometrial Cancer Signaling	NA
TGF-β Signaling	NA
TP53 Regulates Transcription of Cell Cycle Genes	NA
Signaling by FGFR3	NA
Renal Cell Carcinoma Signaling	NA
DNA damage-induced 14-3-3σ Signaling	NA
Transcriptional Regulatory Network in Embryonic Stem Cells	NA
Factors Promoting Cardiogenesis in Vertebrates	NA
MicroRNA Biogenesis Signaling Pathway	NA
mTOR Signaling	NA
IL-7 Signaling Pathway	NA
Mouse Embryonic Stem Cell Pluripotency	NA
Regulation of mRNA stability by proteins that bind AU-rich elements	NA
PI3K/AKT Signaling	NA
Basal Cell Carcinoma Signaling	NA
Death Receptor Signaling	NA
JAK/STAT Signaling	NA
Synaptogenesis Signaling Pathway	NA
Small Cell Lung Cancer Signaling	NA
CD27 Signaling in Lymphocytes	NA
Cytoprotection by HMOX1	NA
Semaphorin interactions	NA
SPINK1 General Cancer Pathway	NA
Telomerase Signaling	NA
Cell junction organization	NA
Hepatic Cholestasis	NA
Erythropoietin Signaling Pathway	NA
NAD Signaling Pathway	NA
TWEAK Signaling	NA
Sonic Hedgehog Signaling	NA
Gene Silencing by RNA	NA
Ribonucleotide Reductase Signaling Pathway	NA
Signaling by BMP	NA
Regulation of Cellular Mechanics by Calpain Protease	NA
Elastic fibre formation	NA
Rap1 signalling	NA
LPS-stimulated MAPK Signaling	NA
Macropinocytosis Signaling	NA
RHO GTPases activate PKNs	NA
Huntington's Disease Signaling	NA
Transcriptional Regulation by NPAS4	NA
April Mediated Signaling	NA
Ferroptosis Signaling Pathway	NA
Epithelial Adherens Junction Signaling	NA
Glioblastoma Multiforme Signaling	NA
S Phase	NA
Activation of anterior HOX genes in hindbrain during early embryogenesis	NA
HER-2 Signaling in Breast Cancer	NA
Mitochondrial biogenesis	NA
Endocannabinoid Cancer Inhibition Pathway	NA
Signaling by FGFR2	NA
Angiopoietin Signaling	NA
CSDE1 Signaling Pathway	NA
GM-CSF Signaling	NA
Lymphotoxin β Receptor Signaling	NA
Regulation of eIF4 and p70S6K Signaling	NA
Prolactin Signaling	NA
Neurexins and neuroligins	NA
Amino acids regulate mTORC1	NA
Calcium Signaling	NA
PTEN Signaling	NA
Cholecystokinin/Gastrin-mediated Signaling	NA
HGF Signaling	NA
Transcriptional regulation of white adipocyte differentiation	NA
Cyclins and Cell Cycle Regulation	NA
Apelin Cardiomyocyte Signaling Pathway	NA
Insulin Receptor Signaling	NA
IL-23 Signaling Pathway	NA
DHCR24 Signaling Pathway	NA
Aryl Hydrocarbon Receptor Signaling	NA
Human Embryonic Stem Cell Pluripotency	NA
Toll-like Receptor Signaling	NA
PCP (Planar Cell Polarity) Pathway	NA
Cancer Drug Resistance by Drug Efflux	NA
WNT/Ca+ pathway	NA
Antiproliferative Role of Somatostatin Receptor 2	NA
Apelin Pancreas Signaling Pathway	NA
MYC Mediated Apoptosis Signaling	NA
Neuregulin Signaling	NA
BER (Base Excision Repair) Pathway	NA
PFKFB4 Signaling Pathway	NA
Melanoma Signaling	NA
Pyridoxal 5'-phosphate Salvage Pathway	NA
Melatonin Signaling	NA
Regulation of RUNX2 expression and activity	NA
Apelin Adipocyte Signaling Pathway	NA
GP6 Signaling Pathway	NA
Salvage Pathways of Pyrimidine Ribonucleotides	NA
STAT3 Pathway	NA
Aldosterone Signaling in Epithelial Cells	NA
FGF Signaling	NA
Protein Kinase A Signaling	NA
BAG2 Signaling Pathway	NA
VDR/RXR Activation	NA
TR/RXR Activation	NA
Fc Epsilon RI Signaling	NA
Acute Myeloid Leukemia Signaling	NA
Endocannabinoid Developing Neuron Pathway	NA
14-3-3-mediated Signaling	NA
Sucrose Degradation V (Mammalian)	NA
Inflammasome pathway	NA
Insulin processing	NA
Inhibition of Matrix Metalloproteases	NA
NFE2L2 regulating TCA cycle genes	NA
Role of Macrophages, Fibroblasts and Endothelial Cells in Rheumatoid Arthritis	NA
Regulation of the Epithelial-Mesenchymal Transition Pathway	NA
Netrin-1 signaling	NA
Pyruvate Fermentation to Lactate	NA
Apelin Muscle Signaling Pathway	NA
TNFs bind their physiological receptors	NA
Tryptophan Degradation to 2-amino-3-carboxymuconate Semialdehyde	NA
Regulation of RUNX1 Expression and Activity	NA
ATF6 (ATF6-alpha) activates chaperone genes	NA
Th1 and Th2 Activation Pathway	NA
RHO GTPases Activate NADPH Oxidases	NA
FcγRIIB Signaling in B Lymphocytes	NA
FOXO-mediated transcription	NA
Estrogen-mediated S-phase Entry	NA
Processing and activation of SUMO	NA
Embryonic Stem Cell Differentiation into Cardiac Lineages	NA
Role of JAK1 and JAK3 in γc Cytokine Signaling	NA
Transcriptional regulation by the AP-2 (TFAP2) family of transcription factors	NA
Atherosclerosis Signaling	NA
Clathrin-mediated Endocytosis Signaling	NA
RHO GTPases activate CIT	NA
Synaptic adhesion-like molecules	NA
RHO GTPases activate PAKs	NA
Pentose Phosphate Pathway	NA
IL-22 Signaling	NA
Gap Junction Signaling	NA
Interleukin-1 processing	NA
B Cell Development	NA
GDP-glucose Biosynthesis	NA
Glycogen Degradation III	NA
Formation of axial mesoderm	NA
Coenzyme A Biosynthesis	NA
Lipophagy	NA
RORA activates gene expression	NA
NAD biosynthesis II (from tryptophan)	NA
Glycogen Degradation II	NA
Primary Immunodeficiency Signaling	NA
DNA Damage Reversal	NA
tRNA Charging	NA
Role of WNT/GSK-3β Signaling in the Pathogenesis of Influenza	NA
Retinoid metabolism and transport	NA
Phagosome Maturation	NA
Germ Cell-Sertoli Cell Junction Signaling	NA
RUNX1 regulates megakaryocyte differentiation and platelet function	NA
Cardiomyocyte Differentiation via BMP Receptors	NA
Tryptophan Degradation III (Eukaryotic)	NA
Glucose and Glucose-1-phosphate Degradation	NA
FOXO-mediated transcription of cell cycle genes	NA
PEDF Signaling	NA
Role of Osteoblasts, Osteoclasts and Chondrocytes in Rheumatoid Arthritis	NA
MSP-RON Signaling in Macrophages Pathway	NA
UDP-N-acetyl-D-galactosamine Biosynthesis II	NA
Dilated Cardiomyopathy Signaling Pathway	NA
Unfolded Protein Response (UPR)	NA
Hedgehog 'off' state	NA
SUMOylation of nuclear envelope proteins	NA
Airway Inflammation in Asthma	NA
Regulation of NFE2L2 gene expression	NA
Pentose phosphate pathway	NA
Regulation of TP53 Activity through Methylation	NA
Amyloid Processing	NA
Surfactant metabolism	NA
Cellular Effects of Sildenafil (Viagra)	NA
nNOS Signaling in Skeletal Muscle Cells	NA
Assembly and cell surface presentation of NMDA receptors	NA
Role of IL-17A in Arthritis	NA
Virus Entry via Endocytic Pathways	NA
Remodeling of Epithelial Adherens Junctions	NA
Trafficking and processing of endosomal TLR	NA
Asparagine Biosynthesis I	NA
Maturity Onset Diabetes of Young (MODY) Signaling	NA
DNA Methylation and Transcriptional Repression Signaling	NA
Axonal Guidance Signaling	NA
Tight Junction Signaling	NA
SUMOylation of immune response proteins	NA
Inosine-5'-phosphate Biosynthesis II	NA
Formation of xylulose-5-phosphate	NA
Iron homeostasis signaling pathway	NA
Role of JAK1, JAK2 and TYK2 in Interferon Signaling	NA
Ephrin A Signaling	NA
Protein Ubiquitination Pathway	NA
MyD88 cascade initiated on plasma membrane	NA
FOXO-mediated transcription of cell death genes	NA
NCAM signaling for neurite out-growth	NA
Antigen Presentation Pathway	NA
Inhibition of ARE-Mediated mRNA Degradation Pathway	NA
RET signaling	NA
Agranulocyte Adhesion and Diapedesis	NA
Reelin signalling pathway	NA
Apoptosis Signaling	NA
MSP-RON Signaling Pathway	NA
Protein methylation	NA
Interleukin-17 signaling	NA
Endoplasmic Reticulum Stress Pathway	NA
Glutathione Redox Reactions II	NA
Signaling by Leptin	NA
Germ layer formation at gastrulation	NA
Xenobiotic Metabolism Signaling	NA
Semaphorin Signaling in Neurons	NA
Cell Cycle: G1/S Checkpoint Regulation	NA
Lactose synthesis	NA
RHO GTPases Activate ROCKs	NA
Caveolar-mediated Endocytosis Signaling	NA
Circadian Rhythm Signaling	NA
Interconversion of nucleotide di- and triphosphates	NA
TCA Cycle II (Eukaryotic)	NA
Hepatic Fibrosis / Hepatic Stellate Cell Activation	NA
Transcription from mitochondrial promoters	NA
Prostate Cancer Signaling	NA
D-glucuronate Degradation I	NA
Insertion of tail-anchored proteins into the endoplasmic reticulum membrane	NA
PRPP Biosynthesis I	NA
Hereditary Breast Cancer Signaling	NA
Granulocyte Adhesion and Diapedesis	NA
Role of JAK2 in Hormone-like Cytokine Signaling	NA
Complement System	NA
Syndecan interactions	NA
Pentose Phosphate Pathway (Non-oxidative Branch)	NA
RNA Polymerase II Transcription	NA
Cell Cycle: G2/M DNA Damage Checkpoint Regulation	NA
Growth hormone receptor signaling	NA
Melatonin Degradation II	NA
B Cell Activating Factor Signaling	NA
Interleukin-9 signaling	NA
Mitochondrial L-carnitine Shuttle Pathway	NA
Hypoxia Signaling in the Cardiovascular System	NA
Glucocorticoid Receptor Signaling	NA
Heme signaling	NA
Dissolution of Fibrin Clot	NA
UDP-N-acetyl-D-glucosamine Biosynthesis II	NA
RUNX1 and FOXP3 control the development of regulatory T lymphocytes (Tregs)	NA
Tumoricidal Function of Hepatic Natural Killer Cells	NA
Tryptophan catabolism	NA
BEX2 Signaling Pathway	NA
Alpha-protein kinase 1 signaling pathway	NA
Formation of paraxial mesoderm	NA

## Sheet: Table S7
Canonical Pathways	Rx+FMT vs Rx
Role of Chondrocytes in Rheumatoid Arthritis Signaling Pathway	-3
IL-17 Signaling	-3
Neutrophil Extracellular Trap Signaling Pathway	-2.921
Sertoli Cell-Germ Cell Junction Signaling Pathway (Enhanced)	-2.673
Interleukin-10 signaling	-2.646
Pyroptosis Signaling Pathway	-2.646
Interleukin-1 family signaling	-2.449
TREM1 Signaling	-2.449
Cachexia Signaling Pathway	-2.357
Dilated Cardiomyopathy Signaling Pathway	-2.333
Ribonucleotide Reductase Signaling Pathway	-2.333
HMGB1 Signaling	-2.236
Differential Regulation of Cytokine Production in Intestinal Epithelial Cells by IL-17A and IL-17F	-2.236
Regulation of TLR by endogenous ligand	-2.236
Platelet homeostasis	-2.236
NOD1/2 Signaling Pathway	-2.121
RHOGDI Signaling	-2.121
Natural Killer Cell Signaling	-2.121
IL-6 Signaling	-2.121
Neutrophil degranulation	-2.041
Role of IL-17F in Allergic Inflammatory Airway Diseases	-2
Differential Regulation of Cytokine Production in Macrophages and T Helper Cells by IL-17A and IL-17F	-2
Immunogenic Cell Death Signaling Pathway	-2
Ovarian Cancer Signaling	-2
NLR signaling pathways	-2
Role of Pattern Recognition Receptors in Recognition of Bacteria and Viruses	-1.89
LPS/IL-1 Mediated Inhibition of RXR Function	-1.89
Role of Tissue Factor in Cancer	-1.732
Osteoarthritis Pathway	-1.698
IL-13 Signaling Pathway	-1.633
O-linked glycosylation	-1.633
CGAS-STING Signaling Pathway	-1.633
Role of Hypercytokinemia/hyperchemokinemia in the Pathogenesis of Influenza	-1.633
Acute Phase Response Signaling	-1.633
p38 MAPK Signaling	-1.633
Role of Osteoblasts in Rheumatoid Arthritis Signaling Pathway	-1.5
Role of Osteoclasts in Rheumatoid Arthritis Signaling Pathway	-1.4
Antimicrobial peptides	-1.342
Adrenomedullin signaling pathway	-1.342
Extra-nuclear estrogen signaling	-1.342
Neuroinflammation Signaling Pathway	-1.291
Pulmonary Healing Signaling Pathway	-1.291
Tumor Microenvironment Pathway	-1.291
Chronic Myeloid Leukemia Signaling	-1.155
Colorectal Cancer Metastasis Signaling	-1.155
Degradation of the extracellular matrix	-1.134
Activation of Matrix Metalloproteinases	-1.134
Type II Diabetes Mellitus Signaling	-1.134
Plasma lipoprotein assembly, remodeling, and clearance	-1.134
G alpha (i) signalling events	-1.069
Multiple Sclerosis Signaling Pathway	-1
C-type lectin receptors (CLRs)	-1
Relaxin Signaling	-1
Cholecystokinin/Gastrin-mediated Signaling	-1
Coronavirus Pathogenesis Pathway	-1
IL-23 Signaling Pathway	-1
RAC Signaling	-1
Regulation of TP53 Expression and Degradation	-1
G alpha (z) signalling events	-1
14-3-3-mediated Signaling	-1
NF-κB Activation by Viruses	-1
IL-17A Signaling in Airway Cells	-1
Molecular Mechanisms of Cancer	-0.949
HIF1α Signaling	-0.905
Cardiac Hypertrophy Signaling (Enhanced)	-0.894
GNRH Signaling	-0.816
Heparan Sulfate Biosynthesis	-0.816
Heparan Sulfate Biosynthesis (Late Stages)	-0.816
WNK Renal Signaling Pathway	-0.816
Xenobiotic Metabolism CAR Signaling Pathway	-0.816
Hepatic Cholestasis	-0.775
Transport of inorganic cations/anions and amino acids/oligopeptides	-0.707
WNT/β-catenin Signaling	-0.707
Pathogen Induced Cytokine Storm Signaling Pathway	-0.686
Macrophage Classical Activation Signaling Pathway	-0.632
Production of Nitric Oxide and Reactive Oxygen Species in Macrophages	-0.632
Autism Signaling Pathway	-0.577
Synaptogenesis Signaling Pathway	-0.5
IL-33 Signaling Pathway	-0.5
Transport of bile salts and organic acids, metal ions and amine compounds	-0.447
SPINK1 Pancreatic Cancer Pathway	-0.447
Chemokine Signaling	-0.447
Renin-Angiotensin Signaling	-0.447
S100 Family Signaling Pathway	-0.438
Post-translational protein phosphorylation	-0.378
Triacylglycerol Degradation	-0.378
Th1 Pathway	-0.378
Retinol Biosynthesis	-0.378
Pancreatic Secretion Signaling Pathway	-0.333
Xenobiotic Metabolism PXR Signaling Pathway	-0.333
NAFLD Signaling Pathway	-0.333
ID1 Signaling Pathway	-0.333
MSP-RON Signaling in Macrophages Pathway	-0.333
Cell surface interactions at the vascular wall	-0.302
Sertoli Cell-Sertoli Cell Junction Signaling	-0.277
CDX Gastrointestinal Cancer Signaling Pathway	-0.277
Leukocyte Extravasation Signaling	-0.277
RAR Activation	0.229
Immunoregulatory interactions between a Lymphoid and a non-Lymphoid cell	0.277
Factors Promoting Cardiogenesis in Vertebrates	0.333
Superpathway of Inositol Phosphate Compounds	0.378
Neurovascular Coupling Signaling Pathway	0.378
PAK Signaling	0.378
Interferon gamma signaling	0.378
D-myo-inositol (1,4,5,6)-Tetrakisphosphate Biosynthesis	0.447
Arachidonic acid metabolism	0.447
Intra-Golgi and retrograde Golgi-to-ER traffic	0.447
3-phosphoinositide Degradation	0.447
Crosstalk between Dendritic Cells and Natural Killer Cells	0.447
Glycerophospholipid biosynthesis	0.447
D-myo-inositol-5-phosphate Metabolism	0.447
D-myo-inositol (3,4,5,6)-tetrakisphosphate Biosynthesis	0.447
Phase I - Functionalization of compounds	0.447
Paxillin Signaling	0.447
IL-17A Signaling in Fibroblasts	0.535
IL-10 Signaling	0.535
Activin Inhibin Signaling Pathway	0.535
Breast Cancer Regulation by Stathmin1	0.577
Serotonin Receptor Signaling	0.6
Gustation Pathway	0.632
Synaptic Long Term Depression	0.707
EPH-Ephrin signaling	0.707
G alpha (q) signalling events	0.707
ERK/MAPK Signaling	0.707
Endothelin-1 Signaling	0.707
HOTAIR Regulatory Pathway	0.728
Estrogen Receptor Signaling	0.728
Class A/1 (Rhodopsin-like receptors)	0.728
PXR/RXR Activation	0.816
HSP90 chaperone cycle for steroid hormone receptors in the presence of ligand	0.816
Senescence Pathway	0.816
CXCR4 Signaling	0.816
Hepatic Fibrosis Signaling Pathway	0.816
GPCR-Mediated Nutrient Sensing in Enteroendocrine Cells	0.816
MSP-RON Signaling in Cancer Cells Pathway	0.816
Collagen degradation	0.832
Interleukin-4 and Interleukin-13 signaling	0.905
Acetylcholine Receptor Signaling Pathway	0.905
Docosahexaenoic Acid (DHA) Signaling	0.905
cAMP-mediated signaling	0.905
Pulmonary Fibrosis Idiopathic Signaling Pathway	0.962
fMLP Signaling in Neutrophils	1
Opioid Signaling Pathway	1
Platelet Adhesion to exposed collagen	1
Basal Cell Carcinoma Signaling	1
Platelet Aggregation (Plug Formation)	1
NR1H2 and NR1H3-mediated signaling	1
Ferroptosis Signaling Pathway	1
Semaphorin interactions	1
Oxytocin Signaling Pathway	1.069
Adipogenesis pathway	1.134
Fcγ Receptor-mediated Phagocytosis in Macrophages and Monocytes	1.134
Apelin Cardiomyocyte Signaling Pathway	1.134
Inhibition of Matrix Metalloproteases	1.134
Macrophage Alternative Activation Signaling Pathway	1.147
Wound Healing Signaling Pathway	1.225
Th2 Pathway	1.342
Class B/2 (Secretin family receptors)	1.342
PCP (Planar Cell Polarity) Pathway	1.342
Death Receptor Signaling	1.342
Signaling by PDGF	1.342
Regulation of the Epithelial Mesenchymal Transition in Development Pathway	1.342
FXR/RXR Activation	1.387
ILK Signaling	1.387
G-Protein Coupled Receptor Signaling	1.414
Semaphorin Neuronal Repulsive Signaling Pathway	1.414
Orexin Signaling Pathway	1.508
Protein Kinase A Signaling	1.508
Integrin cell surface interactions	1.604
Gαq Signaling	1.633
Neuroprotective Role of THOP1 in Alzheimer's Disease	1.633
Potassium Channels	1.633
Intrinsic Prothrombin Activation Pathway	1.633
Cardiac conduction	1.633
Transcriptional regulation of white adipocyte differentiation	1.633
Response to elevated platelet cytosolic Ca2+	1.667
PPARα/RXRα Activation	1.89
Adrenergic Receptor Signaling Pathway (Enhanced)	1.89
NCAM signaling for neurite out-growth	1.89
Syndecan interactions	1.89
Regulation of Actin-based Motility by Rho	1.89
MHC class II antigen presentation	1.89
Signaling by ERBB4	1.89
Oxytocin in Brain Signaling Pathway	1.897
DHCR24 Signaling Pathway	1.897
Signaling by Rho Family GTPases	1.897
GP6 Signaling Pathway	1.941
CREB Signaling in Neurons	2.041
Signaling by MET	2.121
SNARE Signaling Pathway	2.121
Binding and Uptake of Ligands by Scavenger Receptors	2.121
Assembly of collagen fibrils and other multimeric structures	2.138
PPAR Signaling	2.236
Apelin Liver Signaling Pathway	2.236
Coronavirus Replication Pathway	2.236
Amyloid fiber formation	2.236
Striated Muscle Contraction	2.236
Transcriptional regulation by RUNX2	2.236
Actin Cytoskeleton Signaling	2.309
LXR/RXR Activation	2.324
Erythropoietin Signaling Pathway	2.333
Smooth Muscle Contraction	2.449
Collagen chain trimerization	2.53
RHOA Signaling	2.646
Elastic fibre formation	2.828
Collagen biosynthesis and modifying enzymes	3.051
Phagosome Formation	3.162
Extracellular matrix organization	3.3
Ephrin Receptor Signaling	NA
Role of Cytokines in Mediating Communication between Immune Cells	NA
Bupropion Degradation	NA
Superpathway of Geranylgeranyldiphosphate Biosynthesis I (via Mevalonate)	NA
Histidine Degradation VI	NA
MIF Regulation of Innate Immunity	0
Transcriptional Regulation by MECP2	NA
Granulocyte Adhesion and Diapedesis	NA
Circadian Rhythm Signaling	NA
FOXO-mediated transcription of oxidative stress, metabolic and neuronal genes	NA
Mineralocorticoid Biosynthesis	NA
Xenobiotic Metabolism AHR Signaling Pathway	NA
Agranulocyte Adhesion and Diapedesis	NA
Visual phototransduction	0
Thyroid Hormone Metabolism I (via Deiodination)	NA
Ketogenesis	NA
Arginine Degradation VI (Arginase 2 Pathway)	NA
Glioblastoma Multiforme Signaling	0
Cytoprotection by HMOX1	NA
Kinetochore Metaphase Signaling Pathway	NA
UDP-N-acetyl-D-galactosamine Biosynthesis II	NA
PEDF Signaling	NA
Role of RIG1-like Receptors in Antiviral Innate Immunity	NA
Dermatan Sulfate Biosynthesis (Late Stages)	NA
Role of Osteoblasts, Osteoclasts and Chondrocytes in Rheumatoid Arthritis	NA
4-hydroxybenzoate Biosynthesis	NA
Chondroitin Sulfate Biosynthesis	NA
RHO GTPases activate IQGAPs	NA
Gamma carboxylation, hypusine formation and arylsulfatase activation	NA
Hereditary Breast Cancer Signaling	NA
Ephrin A Signaling	NA
Mevalonate Pathway I	NA
Role of BRCA1 in DNA Damage Response	NA
MyD88:MAL(TIRAP) cascade initiated on plasma membrane	NA
Superpathway of Melatonin Degradation	NA
Leukotriene Biosynthesis	NA
Iron homeostasis signaling pathway	NA
Cytosolic sensors of pathogen-associated DNA	NA
SUMOylation of immune response proteins	NA
Pregnenolone Biosynthesis	NA
GDP-glucose Biosynthesis	NA
Trehalose Degradation II (Trehalase)	NA
Eicosanoid Signaling	NA
Coagulation System	NA
Oncostatin M Signaling	NA
Nitric Oxide Signaling in the Cardiovascular System	0
STAT3 Pathway	NA
Glutathione Redox Reactions I	NA
Atherosclerosis Signaling	NA
Xenobiotic Metabolism Signaling	NA
Activation of IRF by Cytosolic Pattern Recognition Receptors	NA
ESR-mediated signaling	NA
Apelin Cardiac Fibroblast Signaling Pathway	NA
Airway Pathology in Chronic Obstructive Pulmonary Disease	NA
Role of PKR in Interferon Induction and Antiviral Response	NA
Insulin Secretion Signaling Pathway	0
ABRA Signaling Pathway	0
Clathrin-mediated Endocytosis Signaling	NA
Glutamate Receptor Signaling	NA
TP53 Regulates Transcription of Cell Cycle Genes	NA
WNT/Ca+ pathway	0
Role of IL-17A in Psoriasis	NA
Gap Junction Signaling	NA
Superpathway of Citrulline Metabolism	NA
Response of EIF2AK1 (HRI) to heme deficiency	NA
Antioxidant Action of Vitamin C	0
Activation of NMDA receptors and postsynaptic events	NA
RHO GTPases regulate CFTR trafficking	NA
p53 Signaling	NA
Glucocorticoid Receptor Signaling	NA
PI3K/AKT Signaling	NA
Th1 and Th2 Activation Pathway	NA
Urea cycle	NA
Intracellular oxygen transport	NA
Superpathway of Cholesterol Biosynthesis	NA
Arginine Degradation I (Arginase Pathway)	NA
Mitotic Prophase	NA
4-1BB Signaling in T Lymphocytes	NA
Metabolism of amine-derived hormones	NA
Integrin signaling	NA
RHO GTPases Activate Formins	0
Gastrin-CREB signalling pathway via PKC and MAPK	NA
GPVI-mediated activation cascade	NA
Tight Junction Signaling	NA
Apoptosis Signaling	NA
TR/RXR Activation	NA
Small Cell Lung Cancer Signaling	NA
Inflammasome pathway	NA
Intrinsic Pathway for Apoptosis	NA
Melatonin Degradation III	NA
Toll-like Receptor Signaling	NA
Interleukin-6 family signaling	NA
Dermatan Sulfate Biosynthesis	NA
Phospholipases	NA
HDR through Homologous Recombination (HRR) or Single Strand Annealing (SSA)	NA
Bladder Cancer Signaling	NA
SUMOylation of DNA replication proteins	NA
Cellular response to heat stress	NA
Kinesins	NA
Activated PKN1 stimulates transcription of AR regulated genes KLK2 and KLK3	NA
3-phosphoinositide Biosynthesis	0
Estrogen Biosynthesis	NA
Nucleotide salvage	NA
TNFR1 Signaling	NA
MSP-RON Signaling Pathway	NA
UDP-N-acetyl-D-galactosamine Biosynthesis I	NA
Creatine-phosphate Biosynthesis	NA
Signal regulatory protein family interactions	NA
IL-15 Production	NA
Citrulline Biosynthesis	NA
Carnitine synthesis	NA
RAF-independent MAPK1/3 activation	NA
Dissolution of Fibrin Clot	NA
Metabolism of nitric oxide: NOS3 activation and regulation	NA
Ceramide Signaling	NA
Aryl Hydrocarbon Receptor Signaling	0
Cyclins and Cell Cycle Regulation	NA
BAG2 Signaling Pathway	NA
Hepatic Fibrosis / Hepatic Stellate Cell Activation	NA
Nicotine Degradation III	NA
Chondroitin Sulfate Biosynthesis (Late Stages)	NA
Complement System	NA
Aggrephagy	0
Androgen Biosynthesis	NA
Role of JAK family kinases in IL-6-type Cytokine Signaling	NA
B Cell Activating Factor Signaling	NA
Microautophagy Signaling Pathway	NA
Mitotic G1 phase and G1/S transition	NA
Tryptophan catabolism	NA
TWEAK Signaling	NA
April Mediated Signaling	NA
DNA Double-Strand Break Repair by Homologous Recombination	NA
Regulation of Insulin-like Growth Factor (IGF) transport and uptake by IGFBPs	0
Passive transport by Aquaporins	NA
Maturity Onset Diabetes of Young (MODY) Signaling	NA
Tumoricidal Function of Hepatic Natural Killer Cells	NA
Melatonin Degradation I	NA
RHO GTPases activate CIT	NA
Pancreatic Adenocarcinoma Signaling	0
LGI-ADAM interactions	NA
Senescence-Associated Secretory Phenotype (SASP)	NA
Isoleucine Degradation I	NA
Telomere Maintenance	NA
Signaling by CSF3 (G-CSF)	NA
Calcium Signaling	0
Glioma Signaling	NA
Ubiquinol-10 Biosynthesis (Eukaryotic)	NA
DNA damage-induced 14-3-3σ Signaling	NA
4-hydroxyphenylpyruvate Biosynthesis	NA
White Adipose Tissue Browning Pathway	0
Fcgamma receptor (FCGR) dependent phagocytosis	NA
ATM Signaling	NA
Angiopoietin Signaling	NA
Retinoid metabolism and transport	0
ATF6 (ATF6-alpha) activates chaperone genes	NA
Regulation of mitotic cell cycle	NA
SIRT1 negatively regulates rRNA expression	NA
Role of NANOG in Mammalian Embryonic Stem Cell Pluripotency	NA
MIF-mediated Glucocorticoid Regulation	NA
Interferon alpha/beta signaling	0
γ-glutamyl Cycle	NA
TNFR2 Signaling	NA
Toll-like Receptor Cascades	NA
NR1D1 (REV-ERBA) represses gene expression	NA
Induction of Apoptosis by HIV1	NA
Mechanisms of Viral Exit from Host Cells	NA
Signaling by Retinoic Acid	NA
Cell Cycle: G2/M DNA Damage Checkpoint Regulation	NA
Regulation of the Epithelial-Mesenchymal Transition Pathway	NA
Role of MAPK Signaling in Inhibiting the Pathogenesis of Influenza	0
GP1b-IX-V activation signalling	NA
Detoxification of Reactive Oxygen Species	NA
SUMOylation of intracellular receptors	NA
FAT10 Cancer Signaling Pathway	NA
Sonic Hedgehog Signaling	NA
Apelin Pancreas Signaling Pathway	NA
Aspirin ADME	NA
iNOS Signaling	NA
Nonhomologous End-Joining (NHEJ)	NA
Glucocorticoid Biosynthesis	NA
CD27 Signaling in Lymphocytes	NA
LPS-stimulated MAPK Signaling	NA
RHO GTPases activate PAKs	NA
Fanconi Anemia Pathway	NA
Pyroptosis	NA
Formation of Fibrin Clot (Clotting Cascade)	0
Unfolded protein response	NA
IL-12 Signaling and Production in Macrophages	0
Protein folding	NA
Caveolar-mediated Endocytosis Signaling	NA
Prostate Cancer Signaling	NA
Metabolism of Angiotensinogen to Angiotensins	NA
Transcriptional regulation by the AP-2 (TFAP2) family of transcription factors	NA
Interleukin-1 processing	NA
CD40 Signaling	NA
Cell Cycle Checkpoints	NA
Prednisone ADME	NA
Wax and plasmalogen biosynthesis	NA
RHO GTPases Activate ROCKs	NA
Chaperone Mediated Autophagy	NA
DNA methylation	NA
Estrogen-mediated S-phase Entry	NA
Pathogenesis of Multiple Sclerosis	NA
Putrescine Biosynthesis III	NA
GADD45 Signaling	NA
Spermidine Biosynthesis I	NA
Reversible hydration of carbon dioxide	NA
Histamine Biosynthesis	NA
Ion channel transport	0
RHO GTPases Activate NADPH Oxidases	NA
Acetone Degradation I (to Methylglyoxal)	NA
Mitotic G2-G2/M phases	NA
Glycine Biosynthesis III	NA
Role of Macrophages, Fibroblasts and Endothelial Cells in Rheumatoid Arthritis	NA
IL-9 Signaling	NA
Protein Citrullination	NA
Cell Cycle Control of Chromosomal Replication	NA
Superpathway of Serine and Glycine Biosynthesis I	NA
Surfactant metabolism	NA
Cellular Effects of Sildenafil (Viagra)	NA
Transcriptional regulation of granulopoiesis	NA
eNOS Signaling	NA
Unfolded Protein Response (UPR)	NA
Serine Biosynthesis	NA
Nucleosome assembly	NA
NAD Signaling Pathway	NA
Meiotic recombination	NA
Antigen Presentation Pathway	NA
Colanic Acid Building Blocks Biosynthesis	NA
Digestion	NA
Axonal Guidance Signaling	NA
Oxidative Ethanol Degradation III	NA
Mitotic Roles of Polo-Like Kinase	NA
DAP12 interactions	NA
Complement cascade	NA
DNA Methylation and Transcriptional Repression Signaling	NA
Nicotine Degradation II	NA
Urea Cycle	NA
IL-8 Signaling	0
Assembly and cell surface presentation of NMDA receptors	NA
nNOS Signaling in Skeletal Muscle Cells	NA
Lymphotoxin β Receptor Signaling	NA
Myogenesis	NA
JAK/STAT Signaling	NA
Role of PI3K/AKT Signaling in the Pathogenesis of Influenza	NA
Thyronamine and Iodothyronamine Metabolism	NA
Endocannabinoid Cancer Inhibition Pathway	0
Glucose and Glucose-1-phosphate Degradation	NA
Triglyceride metabolism	NA
Virus Entry via Endocytic Pathways	NA
Germ Cell-Sertoli Cell Junction Signaling	NA
NRF2-mediated Oxidative Stress Response	NA
L-carnitine Biosynthesis	NA
Vitamin-C Transport	NA
Remodeling of Epithelial Adherens Junctions	NA
Asparagine Biosynthesis I	NA
TAK1-dependent IKK and NF-kappa-B activation	NA
Gap junction trafficking and regulation	NA
Citrulline Degradation	NA
Glutaminergic Receptor Signaling Pathway (Enhanced)	0
Role of CHK Proteins in Cell Cycle Checkpoint Control	NA
Airway Inflammation in Asthma	NA
Role of IL-17A in Arthritis	NA
Mitotic Metaphase and Anaphase	0
Keratinization	NA
Thyroid Hormone Metabolism II (via Conjugation and/or Degradation)	NA
Activation of the pre-replicative complex	NA
Extrinsic Prothrombin Activation Pathway	NA
DNA Double Strand Break Response	NA
Choline Biosynthesis III	NA

## Sheet: Table S8
Sample_ID	Group	hCD4+CD38+	hCD4+CD69+	hCD4+HLADR+	hCD8+CD38+	hCD8+CD69+	hCD8+HLADR+	Event_Description
FA4	Rx+FMT	66.1	0.77	27.9	66.1	0.79	34.5	10 days after FMT
FB4	Rx+FMT	75.1	0.63	15.2	82.7	3.34	31.9	10 days after FMT
FC4	Rx+FMT	38.6	1.81	39.6	72.5	2.79	21.5	10 days after FMT
FD4	Rx+FMT	76.1	0.48	8.69	76.1	0.25	9.89	10 days after FMT
RE4	Rx	84.2	0.66	10.3	86.9	1.07	10.9	10 days after FMT
RF4	Rx	53.7	1.46	35.7	69.4	1.88	28.6	10 days after FMT
RG4	Rx	48.8	0.75	22.6	59.5	2.5	20.6	10 days after FMT
RH4	Rx	88.6	0.11	8.99	88	0	15.5	10 days after FMT
p-value		0.731	0.68	0.723	0.846	0.66	0.448
FA5	Rx+FMT	42.9	0.5	43.7	54.5	0	46.6	20 days after FMT
FB5	Rx+FMT	69	0.58	22.1	58.8	0.15	14	20 days after FMT
FC5	Rx+FMT	46.5	0.75	34.1	70.9	0.23	9.63	20 days after FMT
FD5	Rx+FMT	81.1	0.22	5.98	67.8	0.06	4.47	20 days after FMT
RE5	Rx	86.5	0.15	10.8	86	0	17.2	20 days after FMT
RF5	Rx	54.9	0.84	27.5	56.2	0.25	12.3	20 days after FMT
RG5	Rx	51.8	0.38	22	51.7	0.2	10.1	20 days after FMT
RH5	Rx	66.9	0.4	39.1	66.7	1.75	28.1	20 days after FMT
p-value		0.684	0.714	0.878	0.812	0.384	0.874
FA6	Rx+FMT	26.6	1.07	43	41.2	0.17	46.5	30 days after FMT
FB6	Rx+FMT	47.9	3.41	49	79.6	0.86	41.1	30 days after FMT
FC6	Rx+FMT	27.8	3.05	49.3	67.1	3.05	22.8	30 days after FMT
FD6	Rx+FMT	99.5	0.1	3.94	98.7	0.29	2.87	30 days after FMT
RE6	Rx	33.5	4.57	38.4	67.8	2.27	29	20 days after FMT
RF6	Rx	33.5	3.57	34.4	66.4	0.97	22.9	30 days after FMT
RG6	Rx	33.6	2.42	34.2	54.6	0.47	22.2	30 days after FMT
RH6	Rx	36.9	10.16	39.1	66.7	31.62	41.42	30 days after FMT
p-value		1	0.155	0.343	0.486	0.343	0.961
Note: Number in activation markers represents percentage of parent gate

## Sheet: Table S9
Sample_ID	Group	MIP-1 alpha	IL-1 beta	IL-4	IP-10	IL-6	IL-8	IL-10	IL-12p70	IL-13	IL-17A	IFN gamma	GM-CSF	TNF alpha	MIP-1 beta	IFN alpha	MCP-1	CD62P	IL-1 alpha	ICAM-1	CD62E	sCD14 (ng/ml)	sCD163 (ng/ml)	FABP2 (ng/ml)	Calprotectin (ng/g)
FA	Rx+FMT	0.558773	1.4093	7.45567	20.166	19.7303	6.96691	NA	8.17323	6.99774	23.7032	25.0749	NA	2.059	7.06918	0.319487	22.1793	776.226	0.105142	4366.09	1578.68	29.2744	4.72	1.88114	13.91
FB	Rx+FMT	6.7679	2.26077	42.6747	385.843	460.661	514.37	6.17737	69.3231	10.9708	22.6291	65.4394	NA	17.1203	85.5232	1.37313	791.069	6738.68	5.56143	43358.4	7184.61	116.526	4.24	2.1319	17.32
FC	Rx+FMT	5.58127	1.49101	49.3199	443.909	121.64	228.529	6.25595	15.0932	8.24687	8.41341	55.3931	NA	6.78099	113.779	0.648195	708.944	5034.3	3.18179	49912.5	2075.96	94.69	4.89	2.88615	45.26
FD	Rx+FMT	0.764282	0.488088	3.67183	20.7744	NA	3.02496	NA	1.01926	NA	0.428612	8.93064	NA	0.937064	22.3321	0.00498362	25.9593	370.408	NA	5065.86	257.927	8.5249	4.52	1.60144	23.18
RE	Rx	2.24769	1.57384	22.7562	121.186	155.445	190.022	5.40723	64.2429	5.67275	7.43532	17.9172	NA	7.43728	74.7561	0.798412	172.802	4215.21	2.15804	51566.3	8804.76	260.042	10.31	4.40355	31.03
RF	Rx	7.07229	2.30892	41.3069	291.671	289.933	406.198	21.4794	104.336	7.8321	17.466	39.6733	NA	13.1277	170.76	1.46824	778.914	3922.74	4.67733	61190.1	10941.4	196.352	9.28	4.79699	32.06
RG	Rx	1.91439	2.10498	18.0114	92.1482	131.607	121.981	1.63687	73.884	8.21103	17.6922	11.8967	NA	10.0703	53.787	0.845728	128.367	6302.73	2.21337	72802.3	9184.41	394.971	15.18	7.51992	33.34
RH	Rx	9.16871	2.39023	32.1499	239.645	1923.84	1497.39	23.659	36.6445	6.58297	8.19203	25.0734	NA	25.5315	149.464	1.83797	797.987	2235.04	9.89365	15037.6	5327.8	242.005	10.86	3.67372	46.95

[truncated: 1 more sheets: Table S10]
